# Supplementary material for: Ring-opening carbonyl–olefin metathesis of norbornenes
Source: Chem Sci. 2020 Jul 1;11(30):7884–95. doi: 10.1039/d0sc02243h (PMC8163149; doi:10.1039/d0sc02243h)
Supplement: SC-011-D0SC02243H-s002 [file SC-011-D0SC02243H-s002.cif]

# Electronic Supplementary Material (ESI) for Chemical Science.
# This journal is © The Royal Society of Chemistry 2020

####################################################################### 
# 
# This file contains crystal structure data downloaded from the 
# Cambridge Structural Database (CSD) hosted by the Cambridge 
# Crystallographic Data Centre (CCDC).
# 
# Full information about CCDC data access policies and citation 
# guidelines are available at http://www.ccdc.cam.ac.uk/access/V1 
# 
# Audit and citation data items may have been added by the CCDC. 
# Please retain this information to preserve the provenance of 
# this file and to allow appropriate attribution of the data. 
# 
#######################################################################

data_rkpq3_abs
_database_code_depnum_ccdc_archive 'CCDC 1998111'
loop_
_audit_author_name
_audit_author_address
'Samantha MacMillan'
;Cornell University
United States of America
;
_audit_update_record             
;
2020-04-20 deposited with the CCDC.	2020-07-01 downloaded from the CCDC.
;
_audit_creation_date             2019-05-28
_audit_creation_method           
;
Olex2 1.3-ac4
(compiled 2019.04.23 svn.r3594 for Rigaku Oxford Diffraction, GUI svn.r5739)
;
_shelx_SHELXL_version_number     2016/6
_chemical_name_common            ?
_chemical_name_systematic        ?
_chemical_formula_moiety         'C2 F3 O2, C20 H27 N2'
_chemical_formula_sum            'C22 H27 F3 N2 O2'
_chemical_formula_weight         408.45
_chemical_melting_point          ?
_chemical_oxdiff_formula         C22H28F3N2O2
_chemical_oxdiff_usercomment     'Crystallized from MeCN'
loop_
_atom_type_symbol
_atom_type_description
_atom_type_scat_dispersion_real
_atom_type_scat_dispersion_imag
_atom_type_scat_source
C C 0.0181 0.0091 'International Tables Vol C Tables 4.2.6.8 and 6.1.1.4'
H H 0.0000 0.0000 'International Tables Vol C Tables 4.2.6.8 and 6.1.1.4'
F F 0.0727 0.0534 'International Tables Vol C Tables 4.2.6.8 and 6.1.1.4'
N N 0.0311 0.0180 'International Tables Vol C Tables 4.2.6.8 and 6.1.1.4'
O O 0.0492 0.0322 'International Tables Vol C Tables 4.2.6.8 and 6.1.1.4'

_shelx_space_group_comment       
;
The symmetry employed for this shelxl refinement is uniquely defined
by the following loop, which should always be used as a source of
symmetry information in preference to the above space-group names.
They are only intended as comments.
;
_space_group_crystal_system      monoclinic
_space_group_IT_number           14
_space_group_name_H-M_alt        'P 1 21/n 1'
_space_group_name_Hall           '-P 2yn'
loop_
_space_group_symop_operation_xyz
'x, y, z'
'-x+1/2, y+1/2, -z+1/2'
'-x, -y, -z'
'x-1/2, -y-1/2, z-1/2'

_cell_length_a                   11.36910(10)
_cell_length_b                   13.80880(10)
_cell_length_c                   12.46330(10)
_cell_angle_alpha                90
_cell_angle_beta                 95.4170(10)
_cell_angle_gamma                90
_cell_volume                     1947.92(3)
_cell_formula_units_Z            4
_cell_measurement_reflns_used    67726
_cell_measurement_temperature    100.00(10)
_cell_measurement_theta_max      77.6770
_cell_measurement_theta_min      4.7850
_shelx_estimated_absorpt_T_max   ?
_shelx_estimated_absorpt_T_min   ?
_exptl_absorpt_coefficient_mu    0.912
_exptl_absorpt_correction_T_max  1.000
_exptl_absorpt_correction_T_min  0.657
_exptl_absorpt_correction_type   gaussian
_exptl_absorpt_process_details   
;
CrysAlisPro 1.171.40.54a (Rigaku Oxford Diffraction, 2019)
Numerical absorption correction based on gaussian integration over
			a multifaceted crystal model
Empirical absorption correction using spherical harmonics,
 implemented in SCALE3 ABSPACK scaling algorithm.
;
_exptl_absorpt_special_details   ?
_exptl_crystal_colour            'clear colourless'
_exptl_crystal_density_diffrn    1.393
_exptl_crystal_density_meas      ?
_exptl_crystal_density_method    ?
_exptl_crystal_description       block
_exptl_crystal_F_000             864
loop_
_exptl_crystal_face_index_h
_exptl_crystal_face_index_k
_exptl_crystal_face_index_l
_exptl_crystal_face_perp_dist
-7 0 -1 0.0832
-1 6 -6 0.0609
1 -6 6 0.0630
7 -2 2 0.0817
7 3 -2 0.0970
-1 6 6 0.0538
-7 4 1 0.0828
-4 -4 -6 0.0604
1 -6 -6 0.0483
4 -6 -4 0.0638
-6 -6 -1 0.0644
0 -9 1 0.0656
0 3 -8 0.0651
5 2 -6 0.0702
7 0 -2 0.0791
4 -2 6 0.0688
-6 -1 6 0.0381
7 1 2 0.0762
0 -1 -8 0.0577
5 -2 -7 0.0559

_exptl_crystal_size_max          0.159
_exptl_crystal_size_mid          0.124
_exptl_crystal_size_min          0.102
loop_
_exptl_oxdiff_crystal_face_indexfrac_h
_exptl_oxdiff_crystal_face_indexfrac_k
_exptl_oxdiff_crystal_face_indexfrac_l
_exptl_oxdiff_crystal_face_x
_exptl_oxdiff_crystal_face_y
_exptl_oxdiff_crystal_face_z
-7.1168 0.4318 -1.3592 0.1417 0.0106 0.9899
-0.5081 6.2874 -5.6606 -0.9056 -0.0715 0.4181
0.5179 -6.2855 5.6602 0.9050 0.0714 -0.4194
6.6198 -1.7839 2.4935 0.0705 0.0061 -0.9975
6.7387 3.3348 -2.0420 -0.6821 -0.0533 -0.7293
-0.6010 6.1047 5.9232 -0.0782 0.9939 -0.0777
-6.5350 4.1529 0.8913 -0.0372 0.4758 0.8787
-3.6985 -3.7493 -5.7214 0.0586 -0.7434 0.6663
0.5465 -6.0901 -5.9362 0.0781 -0.9933 0.0856
3.9414 -6.2044 -4.3138 0.0708 -0.9012 -0.4275
-5.5366 -5.7459 -0.7415 0.6450 -0.3950 0.6542
0.0931 -8.8441 1.2941 0.8323 -0.5102 -0.2169
-0.1953 2.6916 -7.6596 -0.7540 -0.5177 0.4043
5.2462 1.6301 -6.0136 -0.7583 -0.5215 -0.3912
7.3350 -0.0853 -1.6355 -0.3883 -0.2676 -0.8818
4.0870 -2.4318 5.9181 0.4613 0.3162 -0.8290
-5.5475 -1.4975 5.7111 0.7376 0.5073 0.4457
7.0097 1.1811 1.5615 -0.2594 0.1245 -0.9577
0.0525 -0.8167 -8.0265 -0.4933 -0.8051 0.3293
4.5058 -1.6950 -6.6587 -0.4946 -0.8069 -0.3228

_exptl_transmission_factor_max   ?
_exptl_transmission_factor_min   ?
_diffrn_reflns_av_R_equivalents  0.0312
_diffrn_reflns_av_unetI/netI     0.0098
_diffrn_reflns_Laue_measured_fraction_full 1.000
_diffrn_reflns_Laue_measured_fraction_max 0.997
_diffrn_reflns_limit_h_max       13
_diffrn_reflns_limit_h_min       -14
_diffrn_reflns_limit_k_max       17
_diffrn_reflns_limit_k_min       -17
_diffrn_reflns_limit_l_max       15
_diffrn_reflns_limit_l_min       -15
_diffrn_reflns_number            87403
_diffrn_reflns_point_group_measured_fraction_full 1.000
_diffrn_reflns_point_group_measured_fraction_max 0.997
_diffrn_reflns_theta_full        67.684
_diffrn_reflns_theta_max         78.042
_diffrn_reflns_theta_min         4.791
_diffrn_ambient_environment      N~2~
_diffrn_ambient_temperature      100.00(10)
_diffrn_detector                 'CCD plate'
_diffrn_detector_area_resol_mean 10.0000
_diffrn_detector_type            HyPix
_diffrn_measured_fraction_theta_full 1.000
_diffrn_measured_fraction_theta_max 0.997
_diffrn_measurement_details      
;
List of Runs (angles in degrees, time in seconds):

  # Type    Start    End  Width  t~exp~   \w     \q     \k     \f   Frames
#--------------------------------------------------------------------------
  1  \w     -2.00  28.00   0.50    0.18    --   26.00  96.00-122.95   60
  2  \w     27.00  54.00   0.50    0.18    --   48.42  77.00-150.00   54
  3  \w     44.00  72.00   0.50    0.18    --   62.00  72.00-143.36   56
  4  \w     68.00  94.00   0.50    0.18    --   54.00  77.00 -95.72   52
  5  \w    100.00 126.00   0.50    0.18    --   58.00  77.00 -54.87   52
  6  \w     83.00 118.00   0.50    0.73    --  102.00  75.00 -72.98   70
  7  \w    120.00 159.00   0.50    0.73    --  107.75  77.00 -60.00   78
  8  \w    132.00 178.00   0.50    0.73    --  107.75  77.00-120.00   92
  9  \w    146.00 172.00   0.50    0.73    --  107.75  77.00-180.00   52
 10  \w    141.00 167.00   0.50    0.73    --  107.75  77.00-150.00   52
 11  \w    126.00 151.00   0.50    0.73    --  107.75  45.00-120.00   50
 12  \w    125.00 172.00   0.50    0.73    --  107.75  77.00 -90.00   94
 13  \w    133.00 177.00   0.50    0.73    --  107.75 125.00-120.00   88
 14  \w    138.00 175.00   0.50    0.73    --  107.75 116.00   4.00   74
 15  \w    153.00 178.00   0.50    0.73    --  107.75 125.00  90.00   50
 16  \w    141.00 177.00   0.50    0.73    --  107.75  77.00 120.00   72
 17  \w    134.00 160.00   0.50    0.73    --  107.75  61.00 150.00   52
 18  \w    143.00 176.00   0.50    0.73    --  107.75  30.00 150.00   66
 19  \w    153.00 178.00   0.50    0.73    --  107.75  30.00 120.00   50
 20  \w    143.00 171.00   0.50    0.73    --  107.75  61.00  90.00   56
 21  \w    140.00 172.00   0.50    0.73    --  107.75  77.00  60.00   64
 22  \w    134.00 161.00   0.50    0.73    --  107.75  15.00 120.00   54
 23  \w    108.00 133.00   0.50    0.18    --   66.00  78.00 171.77   50
 24  \w     89.00 128.00   0.50    0.73    --  107.75  71.00 112.23   78
 25  \w    113.00 165.00   0.50    0.73    --   94.00  82.00  62.33  104
 26  \w    133.00 169.00   0.50    0.73    --  107.75  77.00  30.00   72
 27  \w    119.00 145.00   0.50    0.73    --  107.75 163.00 152.00   52
 28  \w    110.00 161.00   0.50    0.73    --  107.75 125.00 150.00  102
 29  \w     95.00 135.00   0.50    0.73    --  107.75  61.00  60.00   80
 30  \w    104.00 140.00   0.50    0.73    --  107.75  30.00 120.00   72
 31  \w    105.00 130.00   0.50    0.73    --  107.75  30.00 150.00   50
 32  \w     87.00 118.00   0.50    0.73    --  107.75  77.00 120.00   62
 33  \w     93.00 120.00   0.50    0.73    --  107.75  61.00 150.00   54
 34  \w     93.00 119.00   0.50    0.73    --  107.75  61.00  90.00   52
 35  \w     86.00 125.00   0.50    0.73    --  107.75  77.00  30.00   78
 36  \w    100.00 128.00   0.50    0.73    --  107.75  45.00 -30.00   56
 37  \w    104.00 177.00   0.50    0.73    --  107.75  45.00 -90.00  146
 38  \w    112.00 170.00   0.50    0.73    --  107.75 125.00-180.00  116
 39  \w    101.00 178.00   0.50    0.73    --  107.75  45.00 -60.00  154
 40  \w     99.00 125.00   0.50    0.73    --  107.75  45.00-180.00   52
 41  \w     97.00 123.00   0.50    0.73    --  107.75  45.00-120.00   52
 42  \w     93.00 175.00   0.50    0.73    --  107.75  61.00-120.00  164
 43  \w     94.00 173.00   0.50    0.73    --  107.75  61.00   0.00  158
 44  \w     93.00 144.00   0.50    0.73    --  107.75  61.00 -90.00  102
 45  \w     93.00 141.00   0.50    0.73    --  107.75  61.00-150.00   96
 46  \w     98.00 178.00   0.50    0.73    --  107.75  45.00-150.00  160
 47  \w     95.00 141.00   0.50    0.73    --  107.75  61.00-180.00   92
 48  \w     86.00 112.00   0.50    0.73    --  107.75  77.00 -90.00   52
 49  \w     86.00 112.00   0.50    0.73    --  107.75  77.00 -60.00   52
 50  \w     94.00 149.00   0.50    0.73    --  107.75  61.00 -30.00  110
 51  \w     88.00 155.00   0.50    0.73    --  107.75  73.00  25.94  134
 52  \w     86.00 158.00   0.50    0.73    --  107.75  77.00 150.00  144
 53  \w     95.00 132.00   0.50    0.73    --  107.75 125.00  90.00   74
 54  \w     86.00 153.00   0.50    0.73    --  107.75  77.00   0.00  134
 55  \w     86.00 112.00   0.50    0.73    --  107.75  77.00-120.00   52
 56  \w     86.00 115.00   0.50    0.73    --  107.75  77.00-180.00   58
 57  \w     87.00 113.00   0.50    0.73    --  107.75  77.00-150.00   52
 58  \w     44.00  79.00   0.50    0.18    --   66.00  78.00 -30.45   70
 59  \w     36.00  78.00   0.50    0.18    --   58.00  77.00 -54.87   84
 60  \w     34.00  59.00   0.50    0.18    --   58.00  83.00  -8.67   50
 61  \w     35.00  68.00   0.50    0.18    --   58.00  80.00  15.53   66
 62  \w     46.00  84.00   0.50    0.18    --   66.00  73.00  75.69   76
 63  \w     70.00 108.00   0.50    0.73    --   94.00  82.00  62.33   76
 64  \w     86.00 115.00   0.50    0.73    --  107.75  77.00  90.00   58
 65  \w     87.00 117.00   0.50    0.73    --  107.75  77.00  60.00   60
 66  \w     97.00 131.00   0.50    0.73    --  107.75  15.00 120.00   68
 67  \w    101.00 127.00   0.50    0.73    --  107.75 -82.00 127.28   52
 68  \w     92.00 127.00   0.50    0.73    --  107.75-138.00 138.30   70
 69  \w    107.00 143.00   0.50    0.73    --  107.75-163.00 127.00   72
 70  \w     84.00 109.00   0.50    0.73    --  107.75 -94.00  90.00   50
 71  \w     66.00  95.00   0.50    0.73    --  107.75 -77.00  60.00   58
 72  \w     66.00  92.00   0.50    0.73    --  107.75 -94.00   0.00   52
 73  \w     86.00 111.00   0.50    0.73    --  107.75-105.00 -15.87   50
 74  \w     90.00 116.00   0.50    0.73    --  107.75-125.00 -30.00   52
 75  \w     65.00 113.00   0.50    0.73    --  107.75-116.00 -84.00   96
 76  \w     71.00  96.00   0.50    0.73    --  107.75 -77.00-120.00   50
 77  \w     76.00 116.00   0.50    0.73    --  107.75-125.00-120.00   80
 78  \w     48.00  74.00   0.50    0.73    --  107.75-105.00 -15.87   52
 79  \w     45.00  71.00   0.50    0.73    --  107.75-125.00 -30.00   52
 80  \w     41.00  99.00   0.50    0.73    --  107.75 -94.00  30.00  116
 81  \w     50.00  76.00   0.50    0.73    --  107.75-138.00 138.30   52
 82  \w     64.00 113.00   0.50    0.73    --  107.75-125.00 150.00   98
 83  \w     53.00 116.00   0.50    0.18    --   48.42-163.00 127.00  126
 84  \w     36.00  70.00   0.50    0.73    --  107.75-125.00  60.00   68
 85  \w     43.00  93.00   0.50    0.73    --  107.75 -82.00 127.28  100
 86  \w     37.00  65.00   0.50    0.73    --  107.75 -61.00  30.00   56
 87  \w     41.00  98.00   0.50    0.73    --  107.75 -77.00 -30.00  114
 88  \w     41.00  66.00   0.50    0.73    --  107.75-125.00-120.00   50
 89  \w     36.00 114.00   0.50    0.73    --  107.75-125.00-150.00  156
 90  \w     36.00  99.00   0.50    0.73    --  107.75 -77.00-150.00  126
 91  \w     36.00  75.00   0.50    0.73    --  107.75 -77.00-180.00   78
 92  \w     36.00  70.00   0.50    0.73    --  107.75 -61.00-150.00   68
 93  \w     37.00 103.00   0.50    0.73    --  107.75 -77.00 -90.00  132
 94  \w     38.00  64.00   0.50    0.73    --  107.75 -94.00   0.00   52
 95  \w     36.00  89.00   0.50    0.73    --  107.75 -94.00 -30.00  106
 96  \w     36.00  67.00   0.50    0.73    --  107.75 -61.00-120.00   62
 97  \w     40.00  65.00   0.50    0.73    --  107.75 -94.00 -60.00   50
 98  \w     27.00  89.00   0.50    0.18    --   48.42-116.00 -84.00  124
 99  \w     36.00  88.00   0.50    0.73    --  107.75-125.00-180.00  104
100  \w     32.00  64.00   0.50    0.18    --   54.00  77.00 -95.72   64
101  \w     49.00 100.00   0.50    0.18    --   70.00  76.00-146.20  102
102  \w     86.00 178.00   0.50    0.73    --  107.75  77.00 -30.00  184
103  \w     68.00  94.00   0.50    0.18    --   48.42 163.00 152.00   52
104  \w     34.00  61.00   0.50    0.18    --   54.00  74.00 151.37   54
105  \w     42.00  74.00   0.50    0.18    --   62.00  72.00 118.26   64
106  \w     44.00  69.00   0.50    0.18    --   66.00  77.00 162.04   50
107  \w     44.00  70.00   0.50    0.18    --   66.00  78.00 171.77   52
108  \w     20.00  45.00   0.50    0.18    --   46.00  86.00  87.55   50
109  \w     33.00 105.00   0.50    0.18    --   54.00  79.00  78.14  144
110  \w     26.00  52.00   0.50    0.18    --   50.00  83.00 -31.47   52
111  \w     15.00  40.00   0.50    0.18    --   42.00  89.00  48.19   50
112  \w     33.00  76.00   0.50    0.18    --   54.00  77.00  57.16   86
113  \w     18.00  43.00   0.50    0.18    --   46.00  90.00 129.77   50
114  \w    -10.00  15.00   0.50    0.18    --   22.00 101.00  43.46   50
115  \w      3.00  28.00   0.50    0.18    --   34.00  97.00 -17.08   50
116  \w    -14.00  28.00   0.50    0.18    --   18.00  98.00 -58.66   84
117  \w     26.00  69.00   0.50    0.18    --   50.00  82.00-133.26   86
118  \w    -38.00  -8.00   0.50    0.18    --    6.00 122.00-168.12   60
119  \w    -60.00  -7.00   0.50    0.18    --  -48.42 116.00   4.00  106
120  \w    -75.00 -50.00   0.50    0.73    --  -86.25 116.00   4.00   50
121  \w    -97.00 -72.00   0.50    0.18    --  -48.42 163.00 152.00   50
122  \w    -97.00 -72.00   0.50    0.73    --  -86.25 163.00 152.00   50
123  \w    -11.00  17.00   0.50    0.18    --   22.00 102.00 133.10   56
124  \w     45.00  71.00   0.50    0.73    --  107.75 -61.00 120.00   52
125  \w     40.00  77.00   0.50    0.73    --  107.75 -77.00 150.00   74
126  \w     37.00  71.00   0.50    0.73    --  107.75 -94.00  90.00   68
127  \w    -66.00 -25.00   0.50    0.18    --  -50.00 -83.00 -64.91   82
128  \w    -67.00 -41.00   0.50    0.18    --  -66.00 -83.00  16.91   52
129  \w    -77.00 -48.00   0.50    0.18    --  -66.00 -69.00  99.60   58
130  \w    -76.00 -50.00   0.50    0.73    --  -74.00 -81.00 109.99   52
131  \w    -81.00 -55.00   0.50    0.73    --  -78.00 -83.00  77.26   52
132  \w    -83.00 -57.00   0.50    0.73    --  -78.00 -74.00 128.75   52
133  \w    -92.00 -63.00   0.50    0.73    --  -82.00 -69.00 152.11   58
134  \w    -93.00 -66.00   0.50    0.73    --  -86.25 -73.00 128.46   54
135  \w    -92.00 -66.00   0.50    0.73    --  -86.25 -74.00  97.97   52
136  \w   -105.00 -66.00   0.50    0.73    --  -86.25 -73.00  14.07   78
137  \w    -83.00 -51.00   0.50    0.73    --  -70.00 -69.00 -23.66   64
138  \w    -68.00 -42.00   0.50    0.18    --  -66.00 -83.00 -79.26   52
139  \w    -69.00 -42.00   0.50    0.18    --  -66.00 -81.00-137.38   54
140  \w    -75.00 -49.00   0.50    0.73    --  -74.00 -83.00-177.70   52
141  \w   -105.00 -53.00   0.50    0.73    --  -74.00 -75.00-100.88  104
142  \w   -100.00 -64.00   0.50    0.73    --  -86.25 -77.00   0.00   72
143  \w   -104.00 -67.00   0.50    0.73    --  -86.25 -71.00 -47.43   74
144  \w   -101.00 -64.00   0.50    0.73    --  -86.25 -77.00  30.00   74
145  \w   -102.00 -67.00   0.50    0.73    --  -86.25 -74.00 -54.55   70
146  \w    -98.00 -65.00   0.50    0.73    --  -86.25 -76.00-137.08   66
147  \w   -117.00 -64.00   0.50    0.73    --  -86.25 -77.00-150.00  106
148  \w   -110.00 -66.00   0.50    0.73    --  -86.25 -77.00 -90.00   88
149  \w   -116.00 -66.00   0.50    0.73    --  -86.25 -74.00 -21.80  100
150  \w   -122.00 -64.00   0.50    0.73    --  -86.25 -77.00  90.00  116
151  \w    -98.00 -64.00   0.50    0.73    --  -86.25 -77.00 120.00   68
152  \w   -101.00 -68.00   0.50    0.73    --  -86.25 -69.00 179.45   66
153  \w   -112.00 -68.00   0.50    0.73    --  -86.25 -67.00 151.41   88
154  \w   -115.00 -66.00   0.50    0.18    --  -48.42-163.00 127.00   98
155  \w   -119.00 -94.00   0.50    0.73    --  -86.25-163.00 127.00   50
156  \w   -158.00 -65.00   0.50    0.73    --  -86.25 -77.00  60.00  186
157  \w   -141.00-116.00   0.50    0.73    --  -86.25-116.00 -84.00   50
158  \w   -152.00 -62.00   0.50    0.73    --  -82.00 -73.00-120.55  180
159  \w   -155.00-123.00   0.50    0.73    --  -86.25 -74.00 -21.80   64
160  \w   -158.00-109.00   0.50    0.73    --  -86.25 -74.00 -54.55   98
;
_diffrn_measurement_device       'four-circle diffractometer'
_diffrn_measurement_device_type  'XtaLAB Synergy, Dualflex, HyPix'
_diffrn_measurement_method       '\w scans'
_diffrn_orient_matrix_type       
'CrysAlisPro convention (1999,Acta A55,543-557)'
_diffrn_orient_matrix_UB_11      -0.0383532000
_diffrn_orient_matrix_UB_12      -0.0842970000
_diffrn_orient_matrix_UB_13      0.0697881000
_diffrn_orient_matrix_UB_21      -0.0149316000
_diffrn_orient_matrix_UB_22      0.0711316000
_diffrn_orient_matrix_UB_23      0.0929713000
_diffrn_orient_matrix_UB_31      -0.1297442000
_diffrn_orient_matrix_UB_32      0.0167832000
_diffrn_orient_matrix_UB_33      -0.0435822000
_diffrn_radiation_monochromator  mirror
_diffrn_radiation_probe          x-ray
_diffrn_radiation_type           'Cu K\a'
_diffrn_radiation_wavelength     1.54184
_diffrn_source                   'micro-focus sealed X-ray tube'
_diffrn_source_type              'PhotonJet (Cu) X-ray Source'
_reflns_Friedel_coverage         0.000
_reflns_Friedel_fraction_full    .
_reflns_Friedel_fraction_max     .
_reflns_number_gt                4008
_reflns_number_total             4166
_reflns_odcompleteness_completeness 97.08
_reflns_odcompleteness_iscentric 1
_reflns_odcompleteness_theta     80.95
_reflns_special_details          
;
 Reflections were merged by SHELXL according to the crystal
 class for the calculation of statistics and refinement.
 
 _reflns_Friedel_fraction is defined as the number of unique
 Friedel pairs measured divided by the number that would be
 possible theoretically, ignoring centric projections and
 systematic absences.
;
_reflns_threshold_expression     'I > 2\s(I)'
_computing_cell_refinement       'CrysAlisPro 1.171.40.54a (Rigaku OD, 2019)'
_computing_data_collection       'CrysAlisPro 1.171.40.54a (Rigaku OD, 2019)'
_computing_data_reduction        'CrysAlisPro 1.171.40.54a (Rigaku OD, 2019)'
_computing_molecular_graphics    'Olex2 (Dolomanov et al., 2009)'
_computing_publication_material  'Olex2 (Dolomanov et al., 2009)'
_computing_structure_refinement  'ShelXL (Sheldrick, 2015)'
_computing_structure_solution    'ShelXT (Sheldrick, 2015)'
_refine_diff_density_max         0.340
_refine_diff_density_min         -0.398
_refine_diff_density_rms         0.043
_refine_ls_extinction_coef       .
_refine_ls_extinction_method     none
_refine_ls_goodness_of_fit_ref   1.034
_refine_ls_hydrogen_treatment    mixed
_refine_ls_matrix_type           full
_refine_ls_number_parameters     265
_refine_ls_number_reflns         4166
_refine_ls_number_restraints     1
_refine_ls_R_factor_all          0.0396
_refine_ls_R_factor_gt           0.0386
_refine_ls_restrained_S_all      1.034
_refine_ls_shift/su_max          0.000
_refine_ls_shift/su_mean         0.000
_refine_ls_structure_factor_coef Fsqd
_refine_ls_weighting_details     
'w=1/[\s^2^(Fo^2^)+(0.0476P)^2^+1.0859P] where P=(Fo^2^+2Fc^2^)/3'
_refine_ls_weighting_scheme      calc
_refine_ls_wR_factor_gt          0.0988
_refine_ls_wR_factor_ref         0.0996
_refine_special_details          ?
_olex2_refinement_description    
;
1. Fixed Uiso
 At 1.2 times of:
  All C(H) groups, All C(H,H) groups, All N(H) groups
2. Restrained distances
 N1-H1
 0.88 with sigma of 0.02
3.a Ternary CH refined with riding coordinates:
 C1(H1A), C4(H4), C7(H7), C8(H8), C9(H9), C12(H12), C13(H13)
3.b Secondary CH2 refined with riding coordinates:
 C2(H2A,H2B), C3(H3A,H3B), C5(H5A,H5B), C6(H6A,H6B), C10(H10A,H10B), C11(H11A,
 H11B), C14(H14A,H14B)
3.c Aromatic/amide H refined with riding coordinates:
 C16(H16), C17(H17), C18(H18), C19(H19), C20(H20)
;
_atom_sites_solution_hydrogens   mixed
_atom_sites_solution_primary     dual
_atom_sites_solution_secondary   ?
loop_
_atom_site_label
_atom_site_type_symbol
_atom_site_fract_x
_atom_site_fract_y
_atom_site_fract_z
_atom_site_U_iso_or_equiv
_atom_site_adp_type
_atom_site_occupancy
_atom_site_site_symmetry_order
_atom_site_calc_flag
_atom_site_refinement_flags_posn
_atom_site_refinement_flags_adp
_atom_site_refinement_flags_occupancy
_atom_site_disorder_assembly
_atom_site_disorder_group
F1 F 0.70640(9) 0.22246(8) 0.59090(8) 0.0506(3) Uani 1 1 d . . . . .
F2 F 0.87223(9) 0.27023(6) 0.66479(7) 0.0418(2) Uani 1 1 d . . . . .
F3 F 0.86544(13) 0.16698(7) 0.53671(8) 0.0616(3) Uani 1 1 d . . . . .
O1 O 0.78675(10) 0.30223(7) 0.39111(8) 0.0352(2) Uani 1 1 d . . . . .
O2 O 0.83166(8) 0.41097(6) 0.52300(7) 0.0243(2) Uani 1 1 d . . . . .
C21 C 0.81061(10) 0.32864(8) 0.48509(10) 0.0199(2) Uani 1 1 d . . . . .
C22 C 0.81528(12) 0.24682(9) 0.57033(10) 0.0245(3) Uani 1 1 d . . . . .
N1 N 0.77239(8) 0.56276(7) 0.39630(7) 0.01418(19) Uani 1 1 d D . . . .
H1 H 0.7965(12) 0.5099(10) 0.4358(11) 0.017 Uiso 1 1 d DR . . . .
N2 N 0.65520(8) 0.58874(7) 0.43050(7) 0.01536(19) Uani 1 1 d . . . . .
C1 C 0.86229(10) 0.64226(8) 0.42254(9) 0.0167(2) Uani 1 1 d . . . . .
H1A H 0.935215 0.630613 0.385402 0.020 Uiso 1 1 calc R . . . .
C2 C 0.88949(10) 0.63664(9) 0.54529(9) 0.0187(2) Uani 1 1 d . . . . .
H2A H 0.935329 0.694214 0.571775 0.022 Uiso 1 1 calc R . . . .
H2B H 0.937008 0.578117 0.564955 0.022 Uiso 1 1 calc R . . . .
C3 C 0.77090(10) 0.63246(9) 0.59715(9) 0.0188(2) Uani 1 1 d . . . . .
H3A H 0.755226 0.565437 0.620149 0.023 Uiso 1 1 calc R . . . .
H3B H 0.774539 0.675000 0.661312 0.023 Uiso 1 1 calc R . . . .
C4 C 0.67263(10) 0.66622(8) 0.51336(9) 0.0173(2) Uani 1 1 d . . . . .
H4 H 0.597996 0.675800 0.548537 0.021 Uiso 1 1 calc R . . . .
C5 C 0.71102(10) 0.76299(8) 0.46580(9) 0.0195(2) Uani 1 1 d . . . . .
H5A H 0.742630 0.807014 0.524250 0.023 Uiso 1 1 calc R . . . .
H5B H 0.642708 0.794846 0.425049 0.023 Uiso 1 1 calc R . . . .
C6 C 0.80749(10) 0.74006(8) 0.39013(9) 0.0191(2) Uani 1 1 d . . . . .
H6A H 0.772334 0.737786 0.314415 0.023 Uiso 1 1 calc R . . . .
H6B H 0.868891 0.791110 0.396341 0.023 Uiso 1 1 calc R . . . .
C7 C 0.74795(9) 0.52493(8) 0.28117(8) 0.0151(2) Uani 1 1 d . . . . .
H7 H 0.727058 0.454916 0.287100 0.018 Uiso 1 1 calc R . . . .
C8 C 0.63567(9) 0.57672(8) 0.23421(9) 0.0153(2) Uani 1 1 d . . . . .
H8 H 0.653419 0.630018 0.183869 0.018 Uiso 1 1 calc R . . . .
C9 C 0.54206(10) 0.50586(8) 0.18191(9) 0.0179(2) Uani 1 1 d . . . . .
H9 H 0.572993 0.457232 0.132178 0.021 Uiso 1 1 calc R . . . .
C10 C 0.43676(10) 0.56619(9) 0.13205(10) 0.0214(2) Uani 1 1 d . . . . .
H10A H 0.380360 0.525488 0.086536 0.026 Uiso 1 1 calc R . . . .
H10B H 0.463694 0.620100 0.088074 0.026 Uiso 1 1 calc R . . . .
C11 C 0.37991(10) 0.60496(9) 0.23282(10) 0.0231(3) Uani 1 1 d . . . . .
H11A H 0.381891 0.676596 0.235512 0.028 Uiso 1 1 calc R . . . .
H11B H 0.297073 0.582850 0.232798 0.028 Uiso 1 1 calc R . . . .
C12 C 0.45835(10) 0.56080(9) 0.32775(9) 0.0196(2) Uani 1 1 d . . . . .
H12 H 0.421217 0.557535 0.397265 0.024 Uiso 1 1 calc R . . . .
C13 C 0.57678(9) 0.61536(8) 0.33324(9) 0.0162(2) Uani 1 1 d . . . . .
H13 H 0.564344 0.686988 0.328625 0.019 Uiso 1 1 calc R . . . .
C14 C 0.49086(10) 0.46234(8) 0.28132(9) 0.0199(2) Uani 1 1 d . . . . .
H14A H 0.421054 0.420789 0.262190 0.024 Uiso 1 1 calc R . . . .
H14B H 0.550569 0.426806 0.329118 0.024 Uiso 1 1 calc R . . . .
C15 C 0.85674(10) 0.52903(8) 0.22050(9) 0.0164(2) Uani 1 1 d . . . . .
C16 C 0.88596(11) 0.60989(9) 0.16124(10) 0.0209(2) Uani 1 1 d . . . . .
H16 H 0.834793 0.664402 0.155191 0.025 Uiso 1 1 calc R . . . .
C17 C 0.99030(11) 0.61043(10) 0.11099(10) 0.0245(3) Uani 1 1 d . . . . .
H17 H 1.010253 0.665656 0.071019 0.029 Uiso 1 1 calc R . . . .
C18 C 1.06517(10) 0.53121(10) 0.11881(10) 0.0252(3) Uani 1 1 d . . . . .
H18 H 1.136438 0.532251 0.084696 0.030 Uiso 1 1 calc R . . . .
C19 C 1.03590(11) 0.45043(10) 0.17648(10) 0.0248(3) Uani 1 1 d . . . . .
H19 H 1.086876 0.395781 0.181510 0.030 Uiso 1 1 calc R . . . .
C20 C 0.93183(10) 0.44916(9) 0.22713(9) 0.0194(2) Uani 1 1 d . . . . .
H20 H 0.911977 0.393496 0.266424 0.023 Uiso 1 1 calc R . . . .

loop_
_atom_site_aniso_label
_atom_site_aniso_U_11
_atom_site_aniso_U_22
_atom_site_aniso_U_33
_atom_site_aniso_U_23
_atom_site_aniso_U_13
_atom_site_aniso_U_12
F1 0.0516(6) 0.0555(6) 0.0469(5) 0.0123(5) 0.0167(4) -0.0259(5)
F2 0.0621(6) 0.0331(5) 0.0280(4) 0.0109(3) -0.0074(4) -0.0061(4)
F3 0.1187(10) 0.0308(5) 0.0384(5) 0.0098(4) 0.0234(6) 0.0388(6)
O1 0.0566(7) 0.0233(5) 0.0243(5) 0.0034(4) -0.0036(4) -0.0124(4)
O2 0.0321(5) 0.0159(4) 0.0244(4) 0.0022(3) 0.0007(4) 0.0010(3)
C21 0.0188(5) 0.0176(5) 0.0234(6) 0.0039(4) 0.0028(4) -0.0007(4)
C22 0.0330(7) 0.0176(6) 0.0240(6) 0.0017(5) 0.0089(5) -0.0004(5)
N1 0.0136(4) 0.0137(4) 0.0155(4) 0.0001(3) 0.0026(3) -0.0001(3)
N2 0.0132(4) 0.0167(4) 0.0165(4) -0.0013(3) 0.0032(3) 0.0007(3)
C1 0.0152(5) 0.0164(5) 0.0189(5) -0.0010(4) 0.0026(4) -0.0032(4)
C2 0.0172(5) 0.0199(5) 0.0187(5) -0.0012(4) 0.0004(4) -0.0021(4)
C3 0.0201(5) 0.0201(5) 0.0164(5) -0.0005(4) 0.0022(4) -0.0011(4)
C4 0.0188(5) 0.0171(5) 0.0165(5) -0.0026(4) 0.0033(4) 0.0000(4)
C5 0.0226(6) 0.0150(5) 0.0210(5) -0.0020(4) 0.0026(4) 0.0006(4)
C6 0.0221(5) 0.0147(5) 0.0209(5) 0.0007(4) 0.0038(4) -0.0027(4)
C7 0.0167(5) 0.0135(5) 0.0150(5) -0.0004(4) 0.0019(4) -0.0004(4)
C8 0.0155(5) 0.0145(5) 0.0161(5) 0.0010(4) 0.0026(4) 0.0005(4)
C9 0.0187(5) 0.0171(5) 0.0177(5) -0.0011(4) 0.0013(4) -0.0003(4)
C10 0.0189(5) 0.0252(6) 0.0195(5) -0.0003(4) -0.0013(4) 0.0008(4)
C11 0.0162(5) 0.0285(6) 0.0243(6) -0.0029(5) -0.0009(4) 0.0026(5)
C12 0.0149(5) 0.0248(6) 0.0193(5) -0.0011(4) 0.0026(4) -0.0015(4)
C13 0.0155(5) 0.0160(5) 0.0170(5) -0.0001(4) 0.0015(4) 0.0007(4)
C14 0.0181(5) 0.0200(5) 0.0216(6) 0.0011(4) 0.0013(4) -0.0046(4)
C15 0.0158(5) 0.0180(5) 0.0153(5) -0.0031(4) 0.0018(4) -0.0004(4)
C16 0.0217(6) 0.0195(6) 0.0223(6) -0.0009(4) 0.0064(4) -0.0006(4)
C17 0.0241(6) 0.0277(6) 0.0227(6) -0.0022(5) 0.0080(5) -0.0065(5)
C18 0.0159(5) 0.0408(7) 0.0194(6) -0.0076(5) 0.0040(4) -0.0018(5)
C19 0.0196(6) 0.0343(7) 0.0202(6) -0.0054(5) -0.0001(4) 0.0089(5)
C20 0.0200(5) 0.0212(6) 0.0167(5) -0.0020(4) 0.0002(4) 0.0032(4)

_geom_special_details            
;
 All esds (except the esd in the dihedral angle between two l.s. planes)
 are estimated using the full covariance matrix.  The cell esds are taken
 into account individually in the estimation of esds in distances, angles
 and torsion angles; correlations between esds in cell parameters are only
 used when they are defined by crystal symmetry.  An approximate (isotropic)
 treatment of cell esds is used for estimating esds involving l.s. planes.
;
loop_
_geom_bond_atom_site_label_1
_geom_bond_atom_site_label_2
_geom_bond_distance
_geom_bond_site_symmetry_2
_geom_bond_publ_flag
F1 C22 1.3308(16) . ?
F2 C22 1.3288(16) . ?
F3 C22 1.3272(15) . ?
O1 C21 1.2323(16) . ?
O2 C21 1.2456(15) . ?
C21 C22 1.5484(16) . ?
N1 N2 1.4808(12) . ?
N1 C1 1.5145(13) . ?
N1 C7 1.5276(13) . ?
N2 C4 1.4872(14) . ?
N2 C13 1.4817(14) . ?
C1 C2 1.5339(15) . ?
C1 C6 1.5256(15) . ?
C2 C3 1.5502(15) . ?
C3 C4 1.5283(15) . ?
C4 C5 1.5415(15) . ?
C5 C6 1.5452(16) . ?
C7 C8 1.5305(14) . ?
C7 C15 1.5104(15) . ?
C8 C9 1.5440(15) . ?
C8 C13 1.5531(15) . ?
C9 C10 1.5404(16) . ?
C9 C14 1.5399(15) . ?
C10 C11 1.5605(16) . ?
C11 C12 1.5387(16) . ?
C12 C13 1.5388(15) . ?
C12 C14 1.5363(16) . ?
C15 C16 1.3960(16) . ?
C15 C20 1.3925(16) . ?
C16 C17 1.3928(16) . ?
C17 C18 1.3838(19) . ?
C18 C19 1.3845(19) . ?
C19 C20 1.3927(16) . ?

loop_
_geom_angle_atom_site_label_1
_geom_angle_atom_site_label_2
_geom_angle_atom_site_label_3
_geom_angle
_geom_angle_site_symmetry_1
_geom_angle_site_symmetry_3
_geom_angle_publ_flag
O1 C21 O2 130.37(11) . . ?
O1 C21 C22 115.24(11) . . ?
O2 C21 C22 114.39(10) . . ?
F1 C22 C21 110.14(11) . . ?
F2 C22 F1 105.97(11) . . ?
F2 C22 C21 114.37(10) . . ?
F3 C22 F1 106.62(12) . . ?
F3 C22 F2 107.09(12) . . ?
F3 C22 C21 112.18(10) . . ?
N2 N1 C1 111.68(8) . . ?
N2 N1 C7 105.33(8) . . ?
C1 N1 C7 120.66(8) . . ?
N1 N2 C4 108.03(8) . . ?
N1 N2 C13 108.23(8) . . ?
C13 N2 C4 114.84(9) . . ?
N1 C1 C2 104.31(8) . . ?
N1 C1 C6 109.51(9) . . ?
C6 C1 C2 110.34(9) . . ?
C1 C2 C3 108.44(9) . . ?
C4 C3 C2 108.19(9) . . ?
N2 C4 C3 107.21(9) . . ?
N2 C4 C5 112.37(9) . . ?
C3 C4 C5 108.18(9) . . ?
C4 C5 C6 107.46(9) . . ?
C1 C6 C5 108.39(9) . . ?
N1 C7 C8 105.70(8) . . ?
C15 C7 N1 111.87(8) . . ?
C15 C7 C8 118.94(9) . . ?
C7 C8 C9 112.47(9) . . ?
C7 C8 C13 105.26(8) . . ?
C9 C8 C13 102.80(8) . . ?
C10 C9 C8 107.82(9) . . ?
C14 C9 C8 101.86(9) . . ?
C14 C9 C10 101.38(9) . . ?
C9 C10 C11 103.06(9) . . ?
C12 C11 C10 103.23(9) . . ?
C11 C12 C13 106.34(9) . . ?
C14 C12 C11 101.76(9) . . ?
C14 C12 C13 102.09(9) . . ?
N2 C13 C8 107.08(8) . . ?
N2 C13 C12 111.79(9) . . ?
C12 C13 C8 103.74(9) . . ?
C12 C14 C9 94.60(9) . . ?
C16 C15 C7 122.81(10) . . ?
C20 C15 C7 117.85(10) . . ?
C20 C15 C16 119.32(10) . . ?
C17 C16 C15 119.84(11) . . ?
C18 C17 C16 120.56(12) . . ?
C17 C18 C19 119.80(11) . . ?
C18 C19 C20 120.11(11) . . ?
C15 C20 C19 120.36(11) . . ?

loop_
_geom_hbond_atom_site_label_D
_geom_hbond_atom_site_label_H
_geom_hbond_atom_site_label_A
_geom_hbond_distance_DH
_geom_hbond_distance_HA
_geom_hbond_distance_DA
_geom_hbond_angle_DHA
_geom_hbond_site_symmetry_A
N1 H1 O2 0.908(12) 1.768(12) 2.6721(12) 173.5(13) .

_shelx_res_file                  
;
TITL rkpq3_abs_a.res in P2(1)/n
    rkpq3_abs.res
    created by SHELXL-2016/6 at 11:18:02 on 28-May-2019
REM Old TITL Rkpq3_abs in P2(1)/n
REM SHELXT solution in P2(1)/n
REM R1 0.153, Rweak 0.011, Alpha 0.021, Orientation as input
REM Formula found by SHELXT: C22 N3 O F3
CELL 1.54184 11.3691 13.8088 12.4633 90 95.417 90
ZERR 4 0.0001 0.0001 0.0001 0 0.001 0
LATT 1
SYMM 0.5-X,0.5+Y,0.5-Z
SFAC C H F N O
UNIT 88 108 12 8 8
DFIX 0.88 N1 H1

L.S. 10
PLAN  1
TEMP -173
HTAB N1 O2
list 4
fmap 2 53
acta
REM <olex2.extras>
REM <HklSrc "%.\\Rkpq3_abs.hkl">
REM </olex2.extras>

WGHT    0.047600    1.085900
FVAR       5.57334
F1    3    0.706399    0.222459    0.590898    11.00000    0.05160    0.05547 =
         0.04693    0.01226    0.01668   -0.02593
F2    3    0.872230    0.270226    0.664790    11.00000    0.06205    0.03311 =
         0.02796    0.01094   -0.00743   -0.00608
F3    3    0.865435    0.166978    0.536708    11.00000    0.11871    0.03083 =
         0.03843    0.00980    0.02339    0.03884
O1    5    0.786754    0.302231    0.391114    11.00000    0.05657    0.02332 =
         0.02425    0.00336   -0.00355   -0.01237
O2    5    0.831656    0.410973    0.522996    11.00000    0.03215    0.01594 =
         0.02438    0.00220    0.00071    0.00096
C21   1    0.810608    0.328642    0.485094    11.00000    0.01884    0.01757 =
         0.02340    0.00394    0.00280   -0.00073
C22   1    0.815275    0.246818    0.570332    11.00000    0.03305    0.01757 =
         0.02398    0.00172    0.00885   -0.00043
N1    4    0.772386    0.562764    0.396297    11.00000    0.01355    0.01370 =
         0.01552    0.00012    0.00260   -0.00006
H1    2    0.796513    0.509909    0.435799    11.00000   -1.20000
N2    4    0.655196    0.588737    0.430503    11.00000    0.01321    0.01672 =
         0.01650   -0.00131    0.00325    0.00067
C1    1    0.862287    0.642263    0.422538    11.00000    0.01518    0.01639 =
         0.01885   -0.00101    0.00260   -0.00319
AFIX  13
H1A   2    0.935215    0.630613    0.385402    11.00000   -1.20000
AFIX   0
C2    1    0.889487    0.636643    0.545292    11.00000    0.01718    0.01986 =
         0.01870   -0.00121    0.00041   -0.00212
AFIX  23
H2A   2    0.935329    0.694214    0.571775    11.00000   -1.20000
H2B   2    0.937008    0.578117    0.564955    11.00000   -1.20000
AFIX   0
C3    1    0.770903    0.632458    0.597147    11.00000    0.02013    0.02011 =
         0.01640   -0.00051    0.00224   -0.00110
AFIX  23
H3A   2    0.755226    0.565437    0.620149    11.00000   -1.20000
H3B   2    0.774539    0.675000    0.661312    11.00000   -1.20000
AFIX   0
C4    1    0.672632    0.666217    0.513360    11.00000    0.01878    0.01708 =
         0.01648   -0.00255    0.00334    0.00000
AFIX  13
H4    2    0.597996    0.675800    0.548537    11.00000   -1.20000
AFIX   0
C5    1    0.711016    0.762988    0.465796    11.00000    0.02257    0.01496 =
         0.02104   -0.00197    0.00256    0.00058
AFIX  23
H5A   2    0.742630    0.807014    0.524250    11.00000   -1.20000
H5B   2    0.642708    0.794846    0.425049    11.00000   -1.20000
AFIX   0
C6    1    0.807488    0.740058    0.390134    11.00000    0.02214    0.01470 =
         0.02091    0.00067    0.00383   -0.00269
AFIX  23
H6A   2    0.772334    0.737786    0.314415    11.00000   -1.20000
H6B   2    0.868891    0.791110    0.396341    11.00000   -1.20000
AFIX   0
C7    1    0.747950    0.524933    0.281173    11.00000    0.01673    0.01351 =
         0.01503   -0.00045    0.00186   -0.00040
AFIX  13
H7    2    0.727058    0.454916    0.287100    11.00000   -1.20000
AFIX   0
C8    1    0.635670    0.576720    0.234214    11.00000    0.01552    0.01454 =
         0.01607    0.00098    0.00262    0.00047
AFIX  13
H8    2    0.653419    0.630018    0.183869    11.00000   -1.20000
AFIX   0
C9    1    0.542057    0.505859    0.181914    11.00000    0.01870    0.01711 =
         0.01773   -0.00109    0.00128   -0.00030
AFIX  13
H9    2    0.572993    0.457232    0.132178    11.00000   -1.20000
AFIX   0
C10   1    0.436761    0.566186    0.132050    11.00000    0.01891    0.02519 =
         0.01954   -0.00028   -0.00131    0.00082
AFIX  23
H10A  2    0.380360    0.525488    0.086536    11.00000   -1.20000
H10B  2    0.463694    0.620100    0.088074    11.00000   -1.20000
AFIX   0
C11   1    0.379910    0.604957    0.232821    11.00000    0.01616    0.02849 =
         0.02425   -0.00288   -0.00095    0.00261
AFIX  23
H11A  2    0.381891    0.676596    0.235512    11.00000   -1.20000
H11B  2    0.297073    0.582850    0.232798    11.00000   -1.20000
AFIX   0
C12   1    0.458345    0.560798    0.327745    11.00000    0.01491    0.02480 =
         0.01932   -0.00111    0.00260   -0.00146
AFIX  13
H12   2    0.421217    0.557535    0.397265    11.00000   -1.20000
AFIX   0
C13   1    0.576780    0.615363    0.333238    11.00000    0.01549    0.01604 =
         0.01700   -0.00013    0.00147    0.00067
AFIX  13
H13   2    0.564344    0.686988    0.328625    11.00000   -1.20000
AFIX   0
C14   1    0.490856    0.462338    0.281323    11.00000    0.01808    0.02002 =
         0.02163    0.00107    0.00126   -0.00458
AFIX  23
H14A  2    0.421054    0.420789    0.262190    11.00000   -1.20000
H14B  2    0.550569    0.426806    0.329118    11.00000   -1.20000
AFIX   0
C15   1    0.856736    0.529032    0.220501    11.00000    0.01576    0.01805 =
         0.01535   -0.00307    0.00185   -0.00044
C16   1    0.885957    0.609885    0.161236    11.00000    0.02167    0.01950 =
         0.02229   -0.00092    0.00639   -0.00056
AFIX  43
H16   2    0.834793    0.664402    0.155191    11.00000   -1.20000
AFIX   0
C17   1    0.990305    0.610432    0.110992    11.00000    0.02412    0.02767 =
         0.02270   -0.00219    0.00800   -0.00648
AFIX  43
H17   2    1.010253    0.665656    0.071019    11.00000   -1.20000
AFIX   0
C18   1    1.065169    0.531211    0.118805    11.00000    0.01591    0.04083 =
         0.01940   -0.00760    0.00396   -0.00180
AFIX  43
H18   2    1.136438    0.532251    0.084696    11.00000   -1.20000
AFIX   0
C19   1    1.035895    0.450430    0.176480    11.00000    0.01961    0.03432 =
         0.02016   -0.00540   -0.00008    0.00890
AFIX  43
H19   2    1.086876    0.395781    0.181510    11.00000   -1.20000
AFIX   0
C20   1    0.931835    0.449160    0.227132    11.00000    0.01999    0.02124 =
         0.01672   -0.00203    0.00023    0.00324
AFIX  43
H20   2    0.911977    0.393496    0.266424    11.00000   -1.20000
AFIX   0
HKLF 4


REM  rkpq3_abs_a.res in P2(1)/n
REM R1 =  0.0386 for    4008 Fo > 4sig(Fo)  and  0.0396 for all    4166 data
REM    265 parameters refined using      1 restraints

END

WGHT      0.0476      1.0863

REM Highest difference peak  0.340,  deepest hole -0.398,  1-sigma level  0.043
Q1    1   0.7241  0.3173  0.4226  11.00000  0.05    0.34
;
_shelx_res_checksum              67410
_shelx_hkl_file                  
;
   0   0  -1 48.0839 16.2200   1
   0   0   1 85.5337 17.4860 127
   0   0  -2 11840.4 399.104   1
   0   0  -2 11358.7 393.768 112
   0   0  -2 11641.9 377.744 109
   0   0   2 11191.2 387.750 127
   0   0  -3-18.4727 32.7735 109
   0   0   3-11.7674 52.1904 138
   0   0  -3-5.94705 25.5723 123
   0   0  -4 39794.2 1288.83 109
   0   0   4 39402.1 1345.60 101
   0   0  -4 39489.5 1270.44 123
   0   0   4 42145.7 1246.75 141
   0   0   4 41739.9 1340.85 138
   0   0   4 42963.5 1349.59   3
   0   0  -4 42038.4 1301.24  62
   0   0   5-11.4598 61.1121 101
   0   0  -5 43.7211 34.9343 109
   0   0  -5 53.8274 27.9657 123
   0   0   5-5.60615 32.9773 141
   0   0   5-10.8617 50.7172   3
   0   0  -5-21.1878 38.2864  62
   0   0   6 33669.4 1012.70 141
   0   0   6 33601.7 1164.28 139
   0   0  -6 33013.5 1007.00 156
   0   0   6 30688.9 1006.46 148
   0   0   6 33389.3 1165.99   3
   0   0  -6 31015.8 1063.89 109
   0   0   6 31975.1 1176.06 101
   0   0   7 33.0530 75.4751 139
   0   0   7-8.71164 40.6855 141
   0   0   7 71.5657 81.7078 101
   0   0  -7 41.5215 36.1676 109
   0   0   7-15.3861 73.3914 100
   0   0   7 20.9465 39.5536 148
   0   0  -7 72.5297 33.7580 156
   0   0   7 17.0216 66.2949   3
   0   0   8 79.6363 98.8999 139
   0   0   8 121.247 52.7097 141
   0   0  -8 185.774 49.6072  51
   0   0  -8 140.937 42.3031  54
   0   0   8-21.6622 81.7585 101
   0   0   8 55.1499 64.6283 100
   0   0   8 43.5165 92.4059 117
   0   0   8 100.886 45.1353 116
   0   0  -8 84.8182 40.7935  43
   0   0  -8 212.765 48.3698 156
   0   0   8 125.967 52.4961 148
   0   0   9 17.7081 48.7660 148
   0   0  -9-11.2614 43.8589 156
   0   0  -9 90.2820 124.309 154
   0   0   9-6.21439 52.0490 141
   0   0   9-23.3553 99.1173 139
   0   0   9-16.3137 42.0249  46
   0   0  -9 11.8491 43.9310  54
   0   0  -9-11.7367 45.3511  43
   0   0  -9-18.2312 43.0761  51
   0   0   9-4.67348 36.4034  56
   0   0   9-25.7686 90.4587 117
   0   0  -9 46.1826 39.0220 102
   0   0   9 76.6999 111.321 101
   0   0   9 42.5607 71.7729 100
   0   0  -9 71.7199 35.1479  29
   0   0  -9 29.7563 42.9729  35
   0   0  -9 48.1052 42.6230  67
   0   0 -10 6187.89 516.057 154
   0   0  10 6871.44 292.636 148
   0   0 -10 6430.38 281.963 156
   0   0  10 6331.50 456.871 139
   0   0  10 6541.21 294.386 141
   0   0 -10 6890.43 292.073  43
   0   0  10 6945.82 289.546  45
   0   0  10 6537.88 268.481  56
   0   0  10 6733.41 283.457  46
   0   0 -10 7017.44 296.873  54
   0   0 -10 6510.34 291.267  51
   0   0  10 6747.65 450.143 100
   0   0 -10 6658.12 276.399 102
   0   0  10 7188.31 505.362 101
   0   0 -10 6529.07 270.333  29
   0   0 -10 7073.82 294.435  35
   0   0 -10 6298.35 284.662  67
   0   0 -11 37.5325 115.557 154
   0   0 -11 116.617 47.6253 156
   0   0  11 7.04647 55.3136 148
   0   0  11 35.4795 53.5166 146
   0   0  11 7.55755 56.9979 141
   0   0  11 55.7208 101.494 139
   0   0  11 20.3205 51.9297  45
   0   0  11 19.1236 51.5560  46
   0   0 -11 14.4067 58.6794  54
   0   0 -11-7.14240 56.0665  43
   0   0 -11 22.2085 56.7541  51
   0   0 -11-29.1563 48.8413 102
   0   0  11-31.2026 125.257 101
   0   0  11-24.2018 88.1666 100
   0   0 -11-20.8093 53.6058  67
   0   0 -11 62.1701 37.4118  29
   0   0 -11 7.20982 54.3756  35
   0   0  12 4745.57 244.325 141
   0   0 -12 5093.56 245.018  43
   0   0  12 5486.50 237.779  46
   0   0 -12 5257.81 248.003  54
   0   0 -12 5237.16 247.962  51
   0   0  12 5009.02 237.162  45
   0   0  12 5373.80 249.763  57
   0   0 -12 4792.75 219.830 102
   0   0  12 4780.48 422.533 101
   0   0 -12 5116.85 227.699  90
   0   0  12 4976.80 239.819 146
   0   0  12 4773.69 228.096 147
   0   0 -12 4719.18 225.686 156
   0   0 -12 4297.87 451.143 154
   0   0  12 4799.75 237.828 148
   0   0  13-29.9469 40.9472 147
   0   0  13-5.87588 43.9433 148
   0   0  13-48.0856 50.0010 146
   0   0  13 19.8513 49.0653 141
   0   0  13 82.5264 92.7788 101
   0   0 -13-18.5033 38.7437  90
   0   0 -13 25.1228 52.9578  54
   0   0  13 28.3289 43.0843  45
   0   0 -13 12.8712 52.4240  51
   0   0 -13-18.7175 56.6599  43
   0   0  13-44.6442 54.4882  57
   0   0  13-25.4753 44.3699  46
   0   0 -13-6.03781 44.7700  26
   0   0  13-12.5385 50.7027  41
   0   0  14 13608.4 457.795  45
   0   0 -14 13074.5 467.607  51
   0   0 -14 13791.7 469.542  43
   0   0  14 13028.6 445.495  46
   0   0  14 13657.1 463.038  55
   0   0  14 13190.6 468.041  57
   0   0 -14 13045.7 462.412  92
   0   0  14 13670.5 469.565  41
   0   0 -14 13575.0 463.715  26
   0   0  14 12487.3 456.843 146
   0   0 -15 5.96972 29.3608  51
   0   0  15 2.17009 20.7166  45
   0   0 -15 2.65928 27.4119  92
   0   0 -15 78.0999 23.4123  26
   0   0  15 21.7869 31.6470  41
   0   0  15 60.2916 32.1168  42
   0  -1   0 6.34258 11.6569 109
   0   1  -1 105656. 3214.38   5
   0  -1  -1 112261. 3203.47 116
   0  -1  -1 106913. 3196.47 113
   0  -1   1 110729. 3220.26 104
   0   1   1 102852. 3217.46 117
   0   1   2 147550. 4474.44   3
   0  -1  -2 138417. 4479.57   1
   0  -1   2 150550. 4464.96   1
   0  -1  -2 143849. 4471.13 109
   0   1  -2 152686. 4448.97 112
   0   1   2 153905. 4449.72 116
   0   1   2 156694. 4481.88 127
   0  -1  -3 176150. 5016.74 109
   0   1   3 179537. 4984.92 116
   0  -1   3 162008. 5016.07 107
   0   1   3 179217. 5033.88 101
   0   1   3 179644. 5031.09 100
   0  -1   3 180134. 5032.82 117
   0   1   3 172081. 5022.22 127
   0   1   3 173782. 5036.01 138
   0  -1   3 178160. 5010.70   1
   0  -1  -3 169864. 5032.71   1
   0   1   3 168821. 5024.04   3
   0  -1  -3 173813. 5014.33  62
   0   1   4 35521.0 1117.52 101
   0  -1  -4 32264.0 1073.43 109
   0   1   4 35035.5 1124.80 117
   0   1   4 33960.0 1104.26 100
   0  -1   4 34656.2 1112.95 117
   0   1  -4 34285.3 1069.26 123
   0  -1   4 31590.2 1001.96 141
   0   1   4 33786.1 1113.70 138
   0   1   4 35210.6 1008.03 141
   0  -1   4 34165.7 1110.22   2
   0  -1   4 33077.6 1083.15   1
   0   1   4 35117.9 1108.71   3
   0  -1  -4 34596.9 1086.44  62
   0   1   5 4218.59 203.219 116
   0   1  -5 3558.65 171.443 109
   0   1   5 4276.41 256.887 101
   0  -1   5 4278.09 254.866 117
   0   1   5 4780.45 270.961 117
   0   1   5 4545.10 254.471 100
   0  -1  -5 3910.96 219.433 109
   0   1  -5 4026.83 212.395 123
   0   1   5 4445.17 169.722 141
   0  -1   5 4257.72 257.013 139
   0   1   5 4104.08 256.267 138
   0  -1   5 4484.32 167.070 141
   0   1   5 3996.49 244.501   3
   0  -1   5 4016.98 246.600   3
   0  -1  -5 4179.55 229.175  62
   0  -1   6 24208.5 889.471 139
   0  -1   6 22720.8 727.329 141
   0   1   6 23918.0 733.294 141
   0   1  -6 20047.1 780.128 123
   0  -1  -6 23145.6 732.301 150
   0  -1  -6 22422.6 719.452 156
   0   1  -6 23501.9 734.707 150
   0   1  -6 22624.8 728.480 156
   0  -1   6 22779.5 730.809 158
   0  -1   6 22170.2 721.700 148
   0   1   6 23060.6 730.730 148
   0  -1   6 23130.9 878.505   3
   0   1   6 23818.6 892.679 101
   0  -1   6 21486.8 875.028 101
   0   1   6 23177.0 869.971 100
   0  -1   6 24407.4 894.205 117
   0   1   6 21842.6 784.114 116
   0  -1  -6 23455.0 823.236 109
   0  -1   7 2923.82 247.141 139
   0   1   7 2669.26 138.717 141
   0  -1   7 2398.52 132.986 141
   0   1   7 2786.19 232.483 139
   0   1   7 2762.90 243.647 101
   0   1   7 2345.60 166.640 116
   0   1   7 2324.77 214.944 100
   0  -1   7 2078.41 215.486 117
   0  -1  -7 2529.41 189.191 109
   0  -1   7 3036.90 253.097 101
   0  -1   7 2767.73 131.281 148
   0   1   7 2479.35 133.299 148
   0  -1  -7 2622.54 137.548 150
   0  -1  -7 2645.73 127.772 156
   0  -1   7 2727.59 140.089 158
   0   1  -7 2568.05 132.803 156
   0   1  -7 2600.70 139.496 150
   0  -1   7 1990.54 210.656   3
   0   1   8 12474.5 547.831  23
   0  -1   8 13608.6 654.381   3
   0  -1   8 13244.1 463.825 158
   0   1   8 12132.7 456.883 158
   0  -1  -8 13354.8 465.639 150
   0  -1  -8 12849.8 445.248 156
   0   1  -8 12482.8 465.613 150
   0   1  -8 12934.9 455.901 156
   0   1   8 12918.3 458.469 148
   0  -1   8 13074.7 450.992 148
   0  -1   8 13089.0 456.517 141
   0   1   8 13215.5 632.862 139
   0   1   8 13211.5 462.585 141
   0  -1   8 13349.1 647.870 139
   0   1  -8 12683.8 453.562  54
   0   1  -8 12414.4 451.372  43
   0  -1  -8 12290.1 449.289  43
   0  -1   8 13051.2 657.737 101
   0  -1   8 13420.5 622.488 100
   0  -1   8 12202.2 640.446 117
   0   1   8 11896.0 608.969 100
   0   1   8 12444.3 643.707 101
   0  -1  -8 12056.1 451.576  35
   0  -1  -8 12707.1 440.315  63
   0  -1   9 1701.44 117.719 148
   0  -1   9 1720.85 127.277 158
   0   1   9 1864.48 125.837 148
   0   1  -9 2200.74 281.485 154
   0   1   9 1709.22 126.248 158
   0  -1  -9 1676.45 112.142 156
   0  -1  -9 1680.11 126.246 150
   0   1  -9 1913.00 124.380 156
   0   1   9 1658.66 213.121 139
   0  -1   9 2014.32 128.598 141
   0   1   9 1777.56 127.588 141
   0  -1   9 1653.12 228.953 139
   0  -1  -9 1677.92 117.207  54
   0  -1  -9 1725.73 116.849  43
   0   1   9 1747.65 115.663  46
   0   1  -9 1868.53 123.701  54
   0  -1   9 1727.71 118.629  46
   0   1  -9 1586.71 117.649  51
   0  -1   9 1661.31 110.296  56
   0   1  -9 1525.45 113.926  43
   0   1   9 1680.26 115.068  45
   0  -1   9 1832.24 239.151 117
   0  -1   9 1503.75 227.206 101
   0   1  -9 1799.93 117.319 102
   0  -1  -9 1588.05 108.861 102
   0  -1   9 1561.46 200.897 100
   0   1   9 1829.59 241.370 101
   0   1   9 1695.08 211.712 100
   0  -1  -9 1782.70 121.844  35
   0  -1  -9 1613.48 110.803  29
   0   1  -9 1676.83 116.515  35
   0   1  -9 1794.92 118.499  67
   0  -1  -9 1630.01 109.206  65
   0  -1  -9 1793.74 122.985  67
   0  -1  10 40540.9 1294.03 158
   0  -1  10 40660.8 1278.07 148
   0   1 -10 38886.5 1649.87 154
   0   1 -10 40161.3 1284.48 156
   0  -1  10 40735.9 1288.44 146
   0   1  10 40378.3 1292.60 158
   0  -1 -10 39027.1 1297.55 150
   0  -1 -10 39403.4 1267.58 156
   0   1  10 40775.0 1290.97 148
   0   1  10 40312.4 1543.83 139
   0  -1  10 39938.9 1575.72 139
   0  -1  10 39517.1 1286.12 141
   0   1  10 40872.8 1294.05 141
   0  -1 -10 39092.8 1285.60  51
   0   1 -10 41043.7 1285.03  51
   0   1  10 40371.1 1271.87  46
   0  -1 -10 40272.0 1282.11  54
   0  -1  10 39854.9 1264.33  56
   0   1  10 39998.7 1276.05  45
   0   1 -10 41046.1 1286.01  43
   0  -1  10 40395.7 1277.48  46
   0  -1 -10 39488.9 1280.35  43
   0   1 -10 41020.1 1287.58  54
   0  -1  10 38063.7 1577.67 117
   0  -1 -10 38434.7 1258.84 102
   0   1 -10 40617.5 1272.21 102
   0  -1  10 37894.2 1494.10 100
   0   1  10 39048.3 1525.46 100
   0   1  10 41203.8 1599.52 101
   0  -1  10 40985.5 1608.98 101
   0   1 -10 38460.2 1274.75  67
   0  -1 -10 38658.5 1285.53  67
   0  -1 -10 37745.8 1257.35  65
   0  -1 -10 39957.7 1266.87  29
   0  -1 -10 40891.2 1290.55  35
   0   1 -10 40569.8 1281.40  35
   0  -1 -11 15851.0 570.239  29
   0   1 -11 15565.5 585.289  35
   0  -1 -11 15864.8 592.947  35
   0   1 -11 16755.2 592.367 156
   0  -1 -11 15253.7 569.219 156
   0   1  11 17345.4 593.479 146
   0   1  11 16493.9 602.687 158
   0   1  11 17503.0 603.320 148
   0  -1  11 17343.5 609.870 158
   0  -1  11 16525.5 586.653 148
   0  -1  11 16299.4 596.612 146
   0  -1  11 17233.2 592.184 147
   0   1 -11 15909.2 910.495 154
   0   1  11 17141.1 605.236 141
   0   1  11 15522.2 797.665 139
   0  -1  11 16480.3 595.481 141
   0  -1 -11 16432.0 591.747  43
   0   1 -11 16815.2 595.564  43
   0   1  11 16230.0 592.474  57
   0  -1 -11 15636.9 593.698  51
   0   1  11 16716.3 580.158  46
   0  -1 -11 16585.1 592.314  54
   0  -1  11 16442.1 569.797  56
   0  -1  11 16246.9 584.391  46
   0  -1  11 15728.2 587.598  45
   0   1  11 16398.0 584.414  45
   0   1 -11 16742.6 597.969  54
   0   1 -11 16881.4 596.167  51
   0   1  11 15055.8 785.570 100
   0  -1 -11 16798.5 569.793 102
   0  -1  11 14291.8 754.222 100
   0   1  11 17259.2 876.796 101
   0  -1  11 16468.9 871.873 101
   0   1 -11 16825.7 580.059 102
   0  -1 -11 16835.8 574.703  90
   0   1 -11 15947.2 582.727  67
   0  -1 -12 74.7343 120.664 154
   0  -1  12-7.68130 58.8902 158
   0  -1 -12 63.7149 37.9934 156
   0  -1  12 102.881 53.8577 147
   0   1  12 43.0659 59.7111 148
   0  -1  12 12.7100 45.4718 148
   0   1  12 11.2145 42.9915 147
   0   1  12 45.7195 60.7293 158
   0   1 -12-112.476 136.581 154
   0   1 -12 13.1061 48.1734 156
   0  -1  12 14.2789 54.2934 146
   0  -1  12 43.0783 54.1502 141
   0   1  12 92.1605 55.5090 146
   0   1  12 7.62773 49.2658 141
   0   1 -12-14.0988 53.6086  51
   0  -1 -12 7.43118 57.8844  51
   0   1  12 6.34264 47.0341  45
   0  -1  12 6.72963 50.7562  45
   0  -1  12 49.9988 34.0821  56
   0  -1 -12 13.8319 53.4491  54
   0   1 -12 187.331 66.1816  54
   0  -1  12-12.4810 46.6740  46
   0   1  12 21.1983 52.3979  57
   0   1  12 29.3589 49.5135  46
   0  -1 -12 34.6147 53.9260  43
   0   1 -12 78.0288 58.6058  43
   0  -1  12 7.28479 58.4903  57
   0   1  12-30.4202 106.789 101
   0  -1  12-31.0332 100.211 101
   0   1 -12-5.73833 49.3466 102
   0  -1 -12-5.27783 39.1397  90
   0   1  12-21.1211 55.2672  41
   0  -1 -12 20.6696 32.9974  29
   0   1  13 541.639 75.0306 148
   0  -1  13 424.966 64.9933 147
   0  -1  13 445.235 77.5773 158
   0   1  13 593.569 81.6146 158
   0   1 -13 519.193 67.0973 156
   0   1  13 484.746 69.0624 146
   0   1  13 365.828 72.3774 141
   0  -1  13 455.450 72.6903 146
   0   1 -13 498.785 63.2691 102
   0  -1  13 330.961 126.708 101
   0  -1 -13 548.164 76.0950  92
   0   1 -13 469.886 63.6617  90
   0   1  13 415.788 70.2688  41
   0   1 -13 470.352 69.6376  26
   0  -1 -13 480.648 74.2336  26
   0  -1 -13 393.569 74.9430  51
   0  -1  13 405.160 75.1094  57
   0   1 -13 449.596 70.5270  51
   0   1  13 481.561 69.6723  45
   0   1 -13 546.755 82.1197  43
   0   1 -13 523.029 79.7641  54
   0  -1  13 448.028 68.4458  45
   0  -1 -13 487.160 72.4818  43
   0   1  13 479.320 63.0031  46
   0   1  13 508.810 74.5449  57
   0  -1  13 430.638 64.9466  46
   0   1  14 657.389 76.1475 158
   0  -1  14 840.681 76.2156 146
   0   1  14 756.605 68.5646 146
   0  -1  14 772.916 83.1611 158
   0   1 -14 826.532 91.7834 155
   0   1  14 926.696 73.2613  45
   0  -1 -14 873.988 82.3197  51
   0   1  14 739.370 62.6784  46
   0  -1  14 776.142 71.3997  55
   0   1  14 882.198 77.6576  55
   0   1 -14 868.938 78.2012  51
   0  -1  14 787.353 78.8017  57
   0   1  14 981.418 82.3807  57
   0  -1  14 1048.34 81.0339  45
   0  -1  14 860.765 70.4116  46
   0  -1 -14 744.289 75.1888  43
   0   1 -14 887.975 81.7143  43
   0  -1  14 904.913 81.1074  41
   0  -1  14 949.710 82.1814  42
   0  -1 -14 929.337 78.9522  26
   0   1  14 925.033 81.4811  41
   0   1 -14 939.268 73.4263  26
   0   1 -14 742.486 63.4397  90
   0   1 -14 789.341 76.4002  92
   0  -1 -14 747.276 72.2748  92
   0   1  15 66.8634 29.3236  55
   0  -1  15 86.6672 27.4350  45
   0  -1  15 139.369 35.9085  57
   0  -1 -15 59.2393 25.9762  92
   0   1 -15 59.5817 30.9732  92
   0  -1  15 67.9875 31.5004  41
   0   1  15 90.5926 32.5589  41
   0  -1  15 60.9562 34.8116  42
   0  -1 -15 112.418 33.2589  26
   0   2   0 45622.5 1394.34   4
   0  -2   0 44404.6 1369.81 115
   0  -2   0 45996.1 1392.56 109
   0   2   0 46499.3 1378.31 127
   0  -2  -1 276710. 7671.27 116
   0   2  -1 279000. 7655.65 118
   0  -2  -1 275147. 7688.52 105
   0   2   1 271205. 7677.42  59
   0   2  -2 811979. 24916.5   5
   0  -2  -2 859031. 24910.9 105
   0   2  -2 826915. 24907.1 118
   0  -2   2 811392. 24931.2 106
   0  -2  -2 860153. 24894.1 116
   0   2   2 886898. 24896.1 116
   0  -2   2 796854. 24922.3 139
   0  -2  -2 869598. 24926.6 129
   0  -2   3 2797.97 166.278 106
   0  -2  -3 2852.65 167.860 109
   0  -2   3 2679.51 166.900 107
   0   2   3 2872.86 172.293 117
   0   2   3 2462.09 130.049 116
   0  -2  -3 2470.66 135.301 105
   0   2   3 2782.23 162.739 101
   0   2   3 2997.95 176.771 127
   0  -2   3 2719.81 169.397 139
   0   2  -3 2714.40 155.127   5
   0  -2   3 2772.62 149.792   1
   0  -2  -3 2864.13 167.380  62
   0  -2  -4 44538.2 1470.77 105
   0   2   4 49732.5 1563.91 117
   0  -2   4 49016.6 1548.76 117
   0   2   4 47368.7 1547.64 100
   0   2   4 49140.0 1548.29 101
   0   2   4 47286.7 1480.69 116
   0  -2  -4 46876.4 1535.45 109
   0  -2   4 47293.4 1547.77 107
   0  -2   4 49400.4 1558.72 139
   0  -2   4 47513.2 1431.39 141
   0   2   4 46945.2 1556.24 138
   0   2  -4 48891.8 1535.39 123
   0  -2   4 46863.3 1511.78   1
   0  -2  -4 47973.7 1540.26  62
   0   2   5 59935.8 1898.04 117
   0  -2   5 57480.1 1871.67 117
   0  -2  -5 49266.2 1748.70 105
   0  -2  -5 59652.2 1857.46 109
   0   2   5 59140.8 1878.80 100
   0   2   5 60381.8 1879.83 101
   0   2   5 56959.8 1785.35 116
   0  -2   5 60030.3 1731.18 141
   0   2   5 57070.9 1888.20 138
   0  -2   5 52564.6 1826.47   1
   0   2   5 49935.2 1775.18  23
   0   2  -5 59457.3 1740.55 150
   0   2  -5 59582.7 1739.69 156
   0  -2   5 60007.4 1737.87 158
   0   2   6 246.728 54.6933 116
   0   2   6 202.909 92.6862 117
   0   2   6 249.048 94.8556 101
   0   2   6 142.005 82.0763 100
   0  -2  -6 156.810 69.8102 109
   0  -2   6 188.565 83.8243 117
   0   2   6 214.668 40.1902 145
   0  -2   6 173.908 42.6244 141
   0   2   6 213.550 52.6683  23
   0  -2  -6 289.613 46.9600 150
   0  -2   6 208.830 46.5677 158
   0   2  -6 323.413 51.5809 150
   0  -2   6 286.995 41.9578 148
   0   2   6 242.515 50.1838 148
   0   2  -6 210.131 43.8928 156
   0   2   7 11382.8 406.344 145
   0   2   7 11971.2 559.670 139
   0  -2   7 11775.7 416.272 141
   0   2   7 12330.5 603.212 117
   0  -2   7 13182.1 598.807 117
   0   2   7 12189.3 575.879 100
   0  -2  -7 11964.7 538.598 109
   0   2   7 10902.0 460.103 116
   0   2   7 12908.8 604.423 101
   0  -2  -7 11907.2 407.130 156
   0  -2   7 12059.7 411.407 148
   0  -2   7 11622.2 422.272 158
   0   2  -7 12551.4 429.061 156
   0  -2  -7 12108.7 425.232 150
   0   2   7 12730.8 428.720 148
   0  -2  -7 11969.8 416.835  63
   0   2   8 2093.43 129.529 141
   0   2   8 2072.26 218.463 139
   0  -2   8 1933.17 120.280 141
   0  -2   8 2223.46 248.646 139
   0  -2  -8 2022.02 124.266  51
   0  -2  -8 2000.13 119.214  54
   0  -2  -8 1806.04 116.103  43
   0   2   8 1815.29 220.054 101
   0   2  -8 2271.33 125.465 102
   0  -2   8 1852.59 225.335 117
   0  -2  -8 1540.29 173.045 109
   0   2   8 1908.28 213.831 100
   0   2   8 1997.54 127.028 148
   0   2  -8 1812.57 121.205 156
   0  -2  -8 1990.33 126.077 150
   0  -2   8 1959.18 114.718 148
   0  -2   8 1862.89 124.062 158
   0  -2  -8 1779.58 107.632 156
   0  -2  -8 1954.96 115.972  63
   0  -2  -8 1980.66 126.307  67
   0   2  -9 512.183 68.4664  35
   0  -2  -9 611.764 73.2053  29
   0  -2  -9 612.143 81.5290 150
   0   2  -9 710.832 83.9008 156
   0   2   9 739.051 88.5418 148
   0  -2   9 599.415 69.9843 148
   0   2   9 631.408 83.5506 158
   0  -2   9 763.560 87.9336 158
   0   2  -9 724.943 189.129 154
   0  -2  -9 609.297 67.7357 156
   0  -2  -9 630.771 171.427 154
   0   2   9 743.187 89.7750 141
   0  -2   9 593.732 74.2866 141
   0  -2   9 609.700 157.418 139
   0   2   9 644.802 138.347 139
   0  -2   9 535.054 69.9113  56
   0   2  -9 604.461 74.7905  51
   0  -2  -9 613.017 78.6461  51
   0  -2   9 508.959 62.9944  47
   0   2   9 607.871 76.1424  57
   0   2   9 570.540 70.0937  46
   0  -2  -9 580.152 74.5053  43
   0  -2  -9 578.769 72.7685  54
   0   2   9 569.848 69.3300  45
   0   2   9 460.645 130.016 100
   0   2  -9 528.132 72.5422 102
   0   2   9 684.561 159.039 101
   0  -2   9 659.180 135.685 100
   0  -2   9 455.738 142.697 117
   0   2  -9 548.333 65.7857  91
   0  -2  -9 597.585 64.8601  90
   0   2  -9 497.270 68.9894  67
   0  -2  -9 717.208 74.5247  63
   0  -2  -9 606.063 80.2462  67
   0  -2  -9 659.238 72.4638  65
   0   2 -10 437.536 73.6764  35
   0  -2 -10 519.197 71.1329  29
   0  -2 -10 384.689 58.7785  25
   0   2  10 615.818 90.8514 148
   0  -2 -10 651.326 70.9187 156
   0  -2 -10 376.526 164.009 154
   0  -2  10 531.462 73.7086 148
   0   2 -10 791.898 207.230 154
   0   2 -10 614.600 85.7909 156
   0   2  10 703.384 92.1737 158
   0  -2  10 583.032 86.5645 158
   0  -2 -10 694.811 91.3969 150
   0   2  10 572.326 138.240 139
   0  -2  10 609.241 80.7489 141
   0  -2  10 454.893 152.413 139
   0   2  10 665.797 93.5475 141
   0  -2  10 708.916 89.2238 146
   0   2 -10 585.178 82.8889  43
   0  -2  10 555.054 78.7769  46
   0   2 -10 444.044 78.2934  54
   0   2 -10 399.635 70.7362  51
   0  -2 -10 473.411 73.5324  43
   0   2  10 523.617 73.7844  45
   0   2  10 466.353 69.8712  46
   0   2  10 554.490 78.2557  57
   0  -2 -10 506.782 77.4957  54
   0  -2  10 450.793 60.9052  47
   0  -2  10 534.192 74.7436  56
   0  -2  10 885.707 185.176 117
   0  -2  10 514.431 131.586 100
   0   2  10 371.202 145.295 101
   0   2 -10 568.412 79.8922 102
   0   2  10 354.381 129.006 100
   0  -2 -10 540.512 68.0360  90
   0   2 -10 572.129 67.6384  91
   0  -2 -10 563.850 71.3204  65
   0  -2 -10 515.733 79.9707  67
   0   2 -10 450.704 68.4677  67
   0   2 -11 17853.3 617.043  35
   0  -2 -11 17112.1 608.377  29
   0   2  11 17426.3 624.347  41
   0  -2 -11 16981.7 590.619  25
   0  -2  11 17039.7 792.210  23
   0   2 -11 16647.6 945.467 154
   0  -2  11 17088.7 626.850 146
   0   2  11 16835.8 626.975 148
   0  -2 -11 15775.6 920.827 154
   0   2  11 17255.5 612.093 146
   0  -2  11 17534.0 608.946 148
   0   2  11 17574.8 632.789 158
   0  -2  11 18170.6 636.565 158
   0  -2  11 16151.1 614.478 147
   0   2 -11 17231.8 625.683 156
   0   2  11 16351.9 814.990 139
   0  -2  11 17120.5 619.208 141
   0   2  11 18069.5 637.664 141
   0  -2  11 18133.1 620.982  46
   0  -2  11 16933.2 591.377  47
   0   2  11 17919.2 624.149  57
   0  -2  11 17398.5 605.871  56
   0   2 -11 17961.7 629.092  54
   0   2  11 18027.0 609.997  46
   0  -2 -11 17947.2 623.770  43
   0   2 -11 17637.9 626.955  43
   0   2 -11 18632.1 626.218  51
   0  -2 -11 17935.0 621.388  54
   0   2  11 17973.5 614.765  45
   0  -2  11 15675.7 788.312 100
   0   2  11 17454.4 894.756 101
   0   2 -11 17489.3 612.106 102
   0  -2 -11 17417.2 595.576  90
   0   2 -11 17011.8 595.527  88
   0   2 -11 17149.8 608.069  67
   0   2  12 3374.50 178.184 147
   0   2  12 3832.93 211.685 148
   0   2  12 3482.72 206.333 158
   0  -2  12 4011.03 204.428 147
   0  -2  12 3711.45 213.175 158
   0  -2  12 3902.25 212.304 146
   0   2  12 3743.28 196.243 146
   0   2 -12 3421.29 197.587 156
   0  -2  12 4158.44 209.349 141
   0   2  12 3509.58 207.443 141
   0   2  12 4151.86 200.797  45
   0   2 -12 4245.65 209.950  51
   0   2 -12 4334.90 216.968  54
   0  -2  12 4227.47 212.303  45
   0   2 -12 4356.04 216.033  43
   0  -2 -12 4488.09 213.905  43
   0  -2  12 4249.64 194.701  56
   0   2  12 3980.64 192.765  46
   0  -2  12 4304.73 206.925  46
   0  -2 -12 4367.01 210.927  54
   0   2  12 3900.57 204.624  57
   0   2  12 4061.24 377.960 101
   0   2 -12 4080.62 199.308 102
   0   2  12 4327.78 217.833  41
   0  -2 -12 4075.08 193.898  29
   0   2  12 3690.21 325.876   4
   0   2 -13 125.317 47.3151 156
   0  -2  13 270.513 57.4966 147
   0   2  13 166.490 57.3516 148
   0  -2  13 139.821 57.4623 158
   0   2  13 148.921 57.2963 158
   0  -2  13 158.162 57.6627 146
   0   2  13 86.7469 43.5896 146
   0   2  13 108.355 55.7749 141
   0  -2  13 298.677 118.327 101
   0   2 -13 208.809 52.6651 102
   0  -2 -13 171.251 53.1997  92
   0   2 -13 156.432 48.1467  90
   0   2 -13 137.805 46.3446  26
   0   2  13 139.479 56.5377  41
   0   2  13 213.705 66.6575  42
   0  -2 -13 169.804 61.7325  26
   0   2  13 159.546 53.8871  57
   0  -2  13 287.046 62.0839  46
   0   2 -13 228.535 60.6253  51
   0  -2 -13 209.089 55.0454  43
   0  -2  13 146.441 57.0273  57
   0   2  13 107.560 44.1268  46
   0  -2  13 181.792 59.2641  45
   0   2 -13 254.520 63.2926  43
   0   2 -13 177.596 58.1385  54
   0   2  13 177.649 55.2067  55
   0   2  13 176.129 52.0841  45
   0  -2  14 2196.75 131.854 158
   0   2 -14 2133.00 139.092 155
   0  -2 -14 2179.94 140.094 155
   0  -2  14 2403.25 132.815 146
   0   2  14 1954.79 127.272 158
   0  -2  14 2031.33 118.541 147
   0   2  14 2265.58 116.185  45
   0  -2  14 2425.82 120.900  55
   0   2  14 2564.53 135.117  55
   0  -2  14 2538.00 130.047  45
   0   2 -14 2385.98 124.198  51
   0  -2  14 2484.99 122.113  46
   0  -2  14 2363.37 134.750  57
   0   2 -14 2823.86 141.704  43
   0   2  14 2516.14 133.753  41
   0  -2 -14 2602.20 135.036  26
   0  -2  14 2544.61 135.230  41
   0   2  14 2559.03 135.852  42
   0   2 -14 2457.55 119.530  90
   0  -2 -14 2208.42 119.403  92
   0   2  15 51.5937 28.6444  55
   0  -2  15 86.2360 33.1613  57
   0  -2  15 56.7272 29.2596  45
   0   2 -15 99.3729 33.5968  43
   0   2 -15 65.6195 29.7038  92
   0  -2  15 38.4639 27.3781  41
   0  -2  15 55.9188 30.3574  42
   0  -2 -15 23.0020 27.9021  26
   0   2  15 48.8696 33.6844  42
   0  -3   0 4.87029 38.8291 109
   0  -3   0 37.4290 42.9434 104
   0  -3   0 109.023 29.8357 115
   0   3   0 3.48200 32.0018 127
   0   3   0 20.2670 27.2074  60
   0  -3   1 142280. 4398.69 105
   0  -3  -1 140504. 4371.84 104
   0  -3   1 152394. 4362.40 109
   0  -3  -1 158670. 4406.72 109
   0   3   1 154917. 4365.17 110
   0   3   1 146220. 4332.11 115
   0   3  -1 139806. 4327.81 127
   0   3   1 152875. 4386.83 127
   0   3   1 150241. 4374.01 123
   0   3   1 145180. 4383.33  59
   0   3  -1 149658. 4388.10  58
   0   3  -1 137838. 4340.80  61
   0  -3  -2 168509. 5052.54 105
   0  -3   2 174579. 5069.81 104
   0  -3  -2 173864. 5025.87 116
   0   3  -2 164912. 5016.72 118
   0   3   2 179287. 5061.28 138
   0   3   2 166723. 4998.66 123
   0  -3   2 157391. 5044.03 139
   0  -3  -2 170566. 5050.71 129
   0   3  -2 165360. 5050.57   5
   0   3   2 163002. 5037.56  59
   0   3  -3 19858.0 670.540   5
   0  -3   3 20334.0 677.402   2
   0  -3   3 17081.4 564.917 114
   0   3  -3 19001.3 651.537 118
   0  -3  -3 20358.3 657.393 105
   0  -3   3 19114.9 684.572 106
   0   3   3 18700.1 660.765 101
   0  -3   3 20117.4 691.854 107
   0   3   3 20204.6 687.813 138
   0  -3   3 20233.0 682.826 139
   0  -3   4 111.598 64.1248   2
   0  -3   4 396.245 64.8037   1
   0   3   4 29.0048 52.5457 101
   0  -3   4 104.958 64.7392 106
   0   3   4 79.8147 37.8347 116
   0  -3   4 394.059 87.3145 107
   0  -3  -4 84.7703 66.1664 109
   0  -3  -4 48.6650 40.7870 105
   0   3   4 64.8919 63.2919 100
   0   3  -4 66.6395 51.7437 118
   0  -3   4 31.7627 58.4336 139
   0  -3   4 222.224 30.2062 141
   0  -3   5 48.0767 66.2011 117
   0  -3   5-52.6042 72.4346 107
   0   3   5 24.4334 65.1527 101
   0  -3  -5-12.4091 60.4135 109
   0   3   5 639.187 112.169 100
   0   3  -5-50.8050 56.6739 118
   0  -3  -5 6.93199 39.3614 105
   0   3  -5-8.86005 26.5220 144
   0   3   5 35.8773 37.5814 141
   0   3   5 27.4786 32.3006 145
   0  -3   5 329.147 101.746 139
   0  -3   5 5.17365 28.2820 141
   0  -3  -5 16.1300 31.1031 135
   0  -3   5 25.4196 59.3506   2
   0  -3   5 83.2153 46.7832   1
   0  -3   5 6.17830 32.8190 158
   0  -3  -5 18.5121 27.5430 150
   0  -3   6 6619.71 243.640 158
   0  -3  -6 6489.58 241.874 150
   0  -3   6 5873.07 223.514 148
   0  -3  -6 5673.05 343.810 109
   0  -3   6 6431.61 371.530 101
   0  -3   6 6606.21 366.174 117
   0   3   6 5936.81 275.125 116
   0   3   6 6463.09 367.902 101
   0   3   6 5955.77 359.438 100
   0   3   6 6231.79 237.817 145
   0  -3   6 5900.50 230.305 141
   0   3   6 5922.17 243.507 141
   0   3   6 6025.37 230.745 143
   0  -3   6 6776.63 384.777 139
   0   3  -6 6111.50 233.572 144
   0  -3   6 6455.04 369.042   2
   0  -3   6 6825.76 374.728   3
   0  -3  -6 6509.94 241.800  63
   0  -3  -7 13984.9 480.907 150
   0  -3  -7 13470.6 456.695 156
   0  -3   7 13825.5 463.543 148
   0  -3   7 13980.5 481.047 158
   0   3  -7 14423.0 488.957 156
   0   3   7 13975.2 483.487 141
   0   3   7 13820.8 471.284 145
   0  -3   7 14009.9 470.953 141
   0   3   7 13550.5 649.137 100
   0  -3   7 12717.6 629.674 117
   0  -3  -7 12444.6 608.112 109
   0   3   7 13531.2 644.783 101
   0  -3   7 14406.9 667.833 101
   0  -3  -7 13722.9 477.084  63
   0  -3   7 13205.4 639.230   3
   0  -3  -8 7560.68 298.889 150
   0  -3   8 6960.96 274.825 148
   0  -3   8 7041.05 294.662 146
   0   3   8 7578.06 302.594 148
   0  -3   8 7002.86 293.457 158
   0   3  -8 7193.40 299.956 156
   0  -3  -8 6906.52 268.914 156
   0   3  -8 6305.29 460.762 154
   0  -3  -8 7448.94 488.258 154
   0  -3   8 7455.98 287.654 141
   0   3   8 7965.60 436.115 139
   0   3  -8 7295.30 285.279  51
   0   3   8 7340.30 283.659  45
   0   3  -8 6914.11 291.267  54
   0   3   8 7432.25 289.487  57
   0  -3   8 6858.51 281.441  47
   0  -3  -8 7665.49 298.584  51
   0   3  -8 7159.47 291.412  50
   0  -3  -8 7443.36 287.439  54
   0  -3  -8 6857.44 283.884  43
   0   3  -8 7457.88 293.257  43
   0   3   8 7365.40 453.191 100
   0  -3   8 7549.91 472.209 101
   0  -3   8 6434.20 440.067 117
   0   3  -8 6929.84 287.885 102
   0   3   8 7411.30 464.010 101
   0  -3  -8 7149.88 422.417 109
   0  -3  -8 6909.60 298.529  67
   0  -3  -8 7827.99 294.586  63
   0  -3  -8 7177.75 291.448  65
   0  -3  -8 7420.55 292.162  29
   0  -3  -8 7890.85 301.983  35
   0  -3  -9 1097.36 103.803  35
   0  -3   9 1331.88 96.7128  40
   0  -3  -9 1401.00 105.997  29
   0   3  -9 1323.45 98.6440  35
   0   3   9 1305.65 104.227  41
   0  -3   9 1362.60 114.224 158
   0  -3   9 1131.95 91.9837 148
   0  -3  -9 1283.65 108.437 150
   0   3   9 1503.07 112.906 158
   0   3  -9 1360.79 112.918 156
   0   3   9 1134.06 93.9267 160
   0   3   9 1312.83 114.544 148
   0   3  -9 1720.34 248.770 154
   0  -3  -9 867.993 188.178 154
   0   3   9 1083.75 177.667 139
   0  -3   9 1287.10 101.023 141
   0  -3  -9 1412.95 106.916  43
   0   3  -9 1376.61 102.809  51
   0   3   9 1293.94 100.135  46
   0   3   9 1389.17 107.700  57
   0  -3   9 1113.24 95.4541  47
   0  -3  -9 1477.91 113.013  51
   0   3   9 1296.56 101.009  45
   0  -3  -9 1258.93 101.592  54
   0  -3   9 1317.28 182.120 100
   0   3   9 1041.70 193.767 101
   0  -3   9 1389.82 210.757 117
   0   3  -9 1124.89 102.128 102
   0   3   9 1339.25 197.737 100
   0   3  -9 1341.08 98.3096  91
   0  -3  -9 1339.12 106.450  65
   0  -3  -9 1494.36 106.293  63
   0   3  -9 1199.95 97.6223  67
   0  -3 -10 9197.18 375.791  35
   0  -3 -10 8858.73 362.860  29
   0   3 -10 8374.50 350.421  35
   0   3  10 9429.37 372.082  41
   0   3  10 9515.65 385.396 148
   0  -3 -10 9489.17 633.628 154
   0  -3  10 9431.63 378.646 158
   0  -3  10 10229.2 384.183 147
   0  -3  10 9034.56 349.873 148
   0   3 -10 9614.98 382.519 156
   0   3  10 9817.20 380.871 158
   0   3 -10 9197.51 631.238 154
   0  -3 -10 9096.44 377.844 150
   0   3  10 9405.12 536.697 139
   0  -3  10 9481.53 365.726 141
   0   3  10 9074.04 364.233  57
   0  -3 -10 9014.25 360.460  54
   0   3  10 9074.54 355.079  46
   0   3  10 9087.11 356.009  45
   0  -3  10 8856.92 359.832  56
   0  -3 -10 9080.68 363.814  43
   0   3 -10 8547.56 357.057  51
   0  -3  10 9008.29 353.482  47
   0  -3 -10 8848.60 372.238  51
   0   3  10 10559.1 616.246 101
   0   3 -10 9574.53 368.399 102
   0  -3  10 9643.98 594.362 117
   0  -3  10 8489.58 510.695 100
   0   3 -10 9160.11 350.754  91
   0  -3 -10 9472.13 367.985  65
   0   3 -10 8966.19 355.815  67
   0   3  11 12754.3 461.218  41
   0  -3 -11 11993.6 448.317  29
   0  -3 -11 12021.7 435.035  25
   0   3  11 12303.1 659.499   4
   0  -3  11 11257.9 459.121 158
   0   3  11 11401.5 462.372 148
   0   3  11 11204.6 453.189 158
   0  -3  11 10897.8 448.581 147
   0   3 -11 11441.0 459.613 156
   0   3  11 11361.2 435.652 146
   0  -3 -11 10557.7 718.871 154
   0   3 -11 10904.8 731.440 154
   0  -3  11 11476.5 443.433 141
   0   3  11 10795.9 605.775 139
   0  -3  11 12656.7 455.650  46
   0  -3 -11 12340.1 452.596  43
   0  -3  11 12249.0 434.445  47
   0  -3 -11 12294.6 450.448  54
   0   3  11 12547.4 454.720  57
   0   3  11 12110.4 441.842  45
   0  -3 -11 12338.1 466.837  51
   0  -3  11 11235.0 438.774  56
   0   3  11 11731.0 434.948  46
   0   3 -11 11797.2 444.789  51
   0   3  11 12131.5 699.705 101
   0   3 -11 11392.3 445.134 102
   0  -3 -11 11937.3 448.081  92
   0   3 -11 11760.5 427.329  91
   0   3 -11 12029.5 437.350  67
   0   3  12 4860.01 392.149   4
   0  -3  12 6746.08 292.023 146
   0   3 -12 6467.97 285.358 156
   0   3  12 6181.74 286.329 148
   0  -3  12 6340.32 287.647 158
   0   3  12 6478.33 265.715 146
   0   3  12 6485.81 284.931 158
   0  -3  12 6509.24 283.160 147
   0   3  12 6937.48 296.999 141
   0  -3  12 6280.48 265.429  56
   0   3  12 6529.62 277.039  57
   0   3 -12 6123.18 269.659  51
   0   3  12 6234.73 264.932  45
   0   3  12 6022.93 257.924  46
   0  -3 -12 6520.80 277.139  43
   0   3  12 6587.66 290.446  55
   0  -3  12 6287.42 276.044  46
   0  -3  12 5926.02 249.721  47
   0  -3  12 6368.93 281.218  45
   0  -3 -12 6468.09 290.194  51
   0   3 -12 6347.03 273.631 102
   0   3 -12 6001.19 254.646  88
   0  -3 -12 6482.88 272.715  92
   0  -3 -12 5566.65 246.327  25
   0  -3 -12 5754.04 264.154  29
   0   3  12 6169.54 283.734  42
   0   3  12 6421.86 281.461  41
   0  -3  13 6.35080 46.2732 158
   0  -3  13 28.6264 44.2462 147
   0   3  13 6.40065 51.7668 148
   0   3  13 12.0960 48.2007 158
   0   3 -13 5.90304 43.3934 156
   0  -3  13 56.4142 48.0560 146
   0   3  13-33.0484 53.0685 141
   0   3 -13 30.4127 42.7412  51
   0   3  13 4.51524 36.5197  45
   0  -3  13 13.3061 37.1505  56
   0   3  13-5.46521 43.8805  57
   0  -3  13-5.27515 46.2259  46
   0   3  13 24.2592 47.2403  55
   0  -3 -13 12.6964 58.3102  51
   0  -3  13-5.78792 51.0308  45
   0   3 -13 79.7288 46.7890 102
   0  -3 -13 50.0922 42.2389  92
   0   3  13 5.82678 50.1048  41
   0   3  13 85.4606 55.1173  42
   0   3 -14 65.3885 43.1414 155
   0  -3  14 32.2848 35.6297 147
   0   3  14 44.9362 39.6626 158
   0  -3  14 129.791 45.6562 158
   0  -3 -14 48.9305 44.3268 155
   0  -3  14 32.9616 37.8522 146
   0  -3 -14 58.5565 42.4654 122
   0   3 -14 101.845 37.8583  90
   0  -3 -14 88.2607 34.7700  92
   0  -3  14 111.990 43.6548  41
   0   3  14 43.2846 35.5600  41
   0   3  14 69.2030 46.5017  42
   0   3  14 27.1226 38.4148  55
   0  -3  14 69.2847 34.4736  46
   0   3 -14 60.7189 47.9473  54
   0  -3 -14 28.6918 47.7448  51
   0  -3  14 72.2814 41.4395  45
   0  -3  14 98.0029 47.4747  57
   0  -3 -15 63.2045 27.2877  26
   0  -3  15-2.40303 23.9772  42
   0  -3  15 37.9844 27.9586  41
   0   3  15 14.0164 28.7577  42
   0   3  15-2.60542 25.8720  55
   0  -3  15-9.47791 24.6347  45
   0  -3  15 28.3945 27.6480  57
   0   3 -15-5.42378 27.3146  92
   0   3 -15 11.8326 23.0441  14
   0  -3 -15 38.9362 24.4308  14
   0   3  15 7.10522 21.7575  11
   0  -4   0 1080.15 107.434 105
   0  -4   0 1238.60 80.2892 115
   0  -4   0 1232.06 104.846 109
   0  -4   0 1138.94 109.241 104
   0   4   0 1386.75 102.949  58
   0  -4   0 1110.66 61.0181 140
   0   4   0 1193.37 80.3159  60
   0   4   1 209498. 5655.57   4
   0  -4  -1 183483. 5537.69 154
   0   4  -1 212257. 5568.51 127
   0  -4   1 206474. 5549.07 140
   0   4  -1 211727. 5546.70 137
   0   4   1 219072. 5637.65 127
   0   4   1 218642. 5636.30 123
   0   4   1 211223. 5617.86 138
   0   4   1 213258. 5616.63  58
   0  -4  -1 217158. 5638.19 104
   0   4   1 214192. 5613.06 110
   0  -4  -1 218039. 5665.11 109
   0  -4   1 221565. 5666.52 106
   0   4  -1 196826. 5537.95 114
   0  -4   1 209896. 5613.79 109
   0  -4  -1 184397. 5534.57  98
   0   4  -1 217991. 5646.64  58
   0   4  -1 189585. 5565.15  61
   0   4   1 217420. 5649.10  59
   0  -4  -2 105878. 3365.01 104
   0  -4   2 114843. 3429.19 104
   0  -4  -2 109978. 3378.30 116
   0  -4  -2 114834. 3432.76 109
   0  -4  -2 115113. 3418.13 105
   0   4   2 108227. 3316.07 115
   0   4   2 110850. 3359.67 110
   0  -4   2 108976. 3417.98 107
   0   4  -2 110633. 3301.28 137
   0  -4  -2 109759. 3395.10 129
   0   4   2 114374. 3402.34 138
   0  -4  -2 110831. 3304.92 130
   0   4   2 114067. 3359.58 123
   0   4   2 114327. 3411.61 127
   0   4   2 111043. 3415.49   4
   0   4  -2 115072. 3412.34   5
   0   4   2 112969. 3398.21  59
   0  -4  -3 407842. 11757.9 105
   0  -4   3 398939. 11786.9 106
   0   4  -3 396705. 11715.5 118
   0  -4  -3 371228. 11685.5 104
   0  -4  -3 400476. 11712.6 116
   0  -4  -3 404113. 11761.4 129
   0  -4  -3 400690. 11644.4 130
   0   4   3 385346. 11768.3 138
   0   4  -3 390362. 11631.0 137
   0  -4   3 402456. 11758.8   2
   0   4  -3 390050. 11760.5   5
   0   4   3 396681. 11741.7  59
   0   4  -4 28654.8 849.646 156
   0  -4   4 26865.5 836.525 158
   0  -4   4 27853.4 843.273 146
   0  -4  -4 27688.9 993.737 109
   0  -4  -4 27741.5 941.243 105
   0  -4   4 26693.4 982.241 106
   0  -4  -4 24210.7 855.493 104
   0   4   4 29310.4 965.042 101
   0  -4   4 27765.9 989.067 107
   0   4  -4 27101.2 938.825 118
   0  -4   4 26840.2 826.572 141
   0   4   4 26263.1 976.797 138
   0   4  -4 27250.1 844.529 144
   0   4   4 25724.0 843.223 145
   0   4  -4 26524.1 819.014 137
   0   4   4 27259.3 842.922 143
   0  -4   4 28482.0 983.175 139
   0  -4   4 26127.5 960.079   2
   0   4  -4 27008.9 961.685   5
   0  -4   4 28095.7 920.573   1
   0   4   4 28107.7 944.788  59
   0  -4   5 60748.1 1870.74 158
   0   4  -5 64306.4 1884.49 156
   0  -4  -5 60945.5 1871.70 150
   0  -4   5 59433.5 1875.34 146
   0  -4   5 64287.0 2027.61 117
   0  -4   5 64579.3 2065.73 107
   0  -4  -5 66709.0 2065.44 109
   0   4  -5 59856.9 2010.56 118
   0   4   5 65034.9 2032.67 101
   0  -4  -5 61916.4 1969.70 105
   0  -4   5 61105.2 1859.96 141
   0   4   5 60505.1 1875.95 145
   0   4   5 60646.0 2053.91 138
   0  -4  -5 61644.9 1861.33 131
   0   4   5 63168.9 1876.52 141
   0   4  -5 61818.3 1875.27 144
   0   4  -5 60640.7 1866.36 136
   0  -4   5 63134.1 2053.41 139
   0  -4  -5 62693.6 1875.09 135
   0   4   5 60671.4 1872.86 143
   0  -4   5 63443.6 1973.93   1
   0  -4   5 63555.2 2043.36   2
   0   4   5 63072.9 1993.29  59
   0  -4   6 1174.16 87.8091 146
   0  -4   6 1278.94 87.3901 158
   0  -4  -6 1349.94 87.5628 150
   0  -4   6 1195.72 155.137 117
   0   4   6 1481.73 170.969 101
   0  -4  -6 1267.85 164.837 109
   0   4   6 1339.08 179.200 100
   0   4  -6 1296.35 79.2640 136
   0   4   6 1276.41 84.5443 143
   0   4   6 1316.87 89.8557 145
   0   4   6 1580.29 97.2224 141
   0  -4   6 1393.09 181.021 139
   0  -4   6 1292.89 79.4685 141
   0  -4   6 929.279 122.625   1
   0  -4   6 1171.64 154.093   2
   0  -4   6 1233.02 162.929   3
   0  -4  -6 1250.60 89.0234  63
   0  -4   7 5455.62 231.520 146
   0  -4  -7 4877.15 364.241 154
   0  -4  -7 5139.97 225.721 150
   0  -4   7 5344.98 228.105 158
   0   4  -7 5381.51 378.540 154
   0  -4   7 5376.52 215.713 141
   0   4   7 5032.74 222.476 145
   0   4   7 5169.52 230.706 141
   0  -4   7 5397.23 379.193 139
   0   4   7 5544.00 362.609 101
   0  -4  -7 5997.48 377.949 109
   0  -4   7 5264.45 374.659 101
   0  -4   7 5176.69 352.948 117
   0  -4  -7 5950.54 236.034  63
   0  -4   7 6039.07 383.014   3
   0  -4   8 1852.13 228.471   3
   0  -4   8 1863.18 130.695 146
   0   4  -8 1693.38 234.734 154
   0  -4  -8 2069.39 131.236 150
   0  -4   8 2069.92 131.489 158
   0  -4  -8 1831.06 240.586 154
   0   4  -8 2095.81 139.687 156
   0   4   8 1818.06 200.138 139
   0   4   8 2228.33 139.348 141
   0  -4   8 2028.57 121.182 141
   0   4   8 2025.74 124.424 145
   0  -4   8 1823.63 237.932 139
   0  -4  -8 2098.91 125.477  43
   0   4  -8 2099.78 129.488  54
   0   4  -8 2087.08 123.326  51
   0   4   8 2196.64 128.717  57
   0  -4  -8 2011.36 130.435  51
   0   4  -8 2347.10 134.733  43
   0   4   8 2223.88 124.824  45
   0  -4  -8 2079.56 122.865  54
   0   4   8 2100.45 124.953  46
   0   4  -8 2306.64 135.623  50
   0  -4   8 2029.70 236.785 117
   0  -4   8 2081.74 245.009 101
   0  -4  -8 2110.60 232.767 109
   0   4   8 2117.63 234.093 101
   0   4  -8 2082.35 131.494 102
   0  -4  -8 2073.35 132.933  65
   0   4   8 2018.85 197.830  59
   0  -4  -8 2327.87 136.969  63
   0  -4   8 2249.88 126.723  40
   0  -4  -8 2362.33 140.291  35
   0   4   8 2428.88 136.405  41
   0  -4  -8 2191.30 123.450  34
   0  -4  -8 2268.13 135.879  29
   0  -4  -9 15689.9 555.268  35
   0   4  -9 15157.3 524.473  35
   0  -4   9 15498.8 533.661  40
   0   4   9 15468.9 546.010  41
   0  -4  -9 14585.5 546.299  29
   0  -4   9 16251.9 792.408   3
   0   4   9 15100.7 545.266 158
   0  -4   9 15454.9 555.321 146
   0  -4   9 15172.2 548.130 158
   0   4  -9 15722.2 562.105 156
   0  -4   9 15053.9 553.234 147
   0   4  -9 15174.7 812.133 154
   0  -4  -9 14768.2 547.419 150
   0  -4  -9 15230.4 809.059 154
   0  -4   9 14486.4 528.131 141
   0   4   9 15159.0 698.079 139
   0   4   9 15042.6 553.890 141
   0   4   9 15434.7 532.592  46
   0   4   9 15041.1 538.018  57
   0  -4  -9 14865.0 532.056  54
   0   4  -9 15381.8 548.485  54
   0   4  -9 15494.2 545.297  43
   0   4   9 14765.1 529.324  45
   0   4  -9 15164.4 531.668  51
   0  -4  -9 14777.2 548.895  51
   0  -4  -9 15705.7 540.659  43
   0  -4   9 14402.7 533.810  47
   0  -4   9 14807.4 759.754 117
   0   4  -9 15933.1 549.415 102
   0  -4   9 15680.2 798.367 101
   0   4   9 14141.5 756.294 101
   0  -4  -9 16144.4 541.255  92
   0  -4  -9 15798.4 552.068  65
   0   4   9 13864.9 656.065  59
   0  -4 -10 5657.34 259.938  29
   0   4  10 6055.31 268.075  42
   0   4  10 5601.33 257.787  41
   0  -4  10 6067.54 249.239  40
   0   4 -10 5674.14 241.219  35
   0  -4  10 6488.09 475.178   3
   0   4  10 5931.48 430.749   4
   0  -4  10 4922.08 257.636 146
   0  -4  10 5221.88 257.937 158
   0   4 -10 5721.36 274.809 156
   0   4  10 5104.55 253.220 158
   0  -4 -10 5263.64 258.157 150
   0   4 -10 4922.58 449.358 154
   0  -4  10 5594.89 263.937 147
   0   4  10 5300.14 241.347 160
   0   4  10 5420.88 268.834 148
   0  -4 -10 4738.20 446.335 154
   0  -4  10 5305.47 244.271 141
   0   4  10 4738.67 361.909 139
   0  -4  10 5249.68 239.268 140
   0   4  10 5228.61 262.125 141
   0  -4 -10 5851.74 254.849  43
   0   4  10 5902.80 257.267  57
   0   4 -10 5538.94 246.834  51
   0  -4  10 5315.07 252.071  56
   0   4 -10 6280.46 267.378  43
   0   4  10 5966.66 249.890  45
   0   4 -10 5893.37 265.172  54
   0  -4  10 5848.60 251.980  47
   0   4  10 5553.63 243.981  46
   0  -4 -10 5853.70 267.834  51
   0  -4  10 4556.41 361.954 100
   0  -4  10 4871.73 418.283 117
   0  -4  10 5642.82 459.219 101
   0   4 -10 5782.55 261.247 102
   0   4 -10 5450.20 243.076  91
   0  -4 -10 5788.25 252.464  92
   0  -4 -10 5582.27 257.458  65
   0   4  11 20673.0 930.825   4
   0  -4 -11 19774.3 681.715  25
   0   4  11 19158.5 667.248 146
   0   4 -11 20213.4 710.268 156
   0  -4  11 19414.1 698.131 147
   0  -4 -11 20287.5 703.503 150
   0   4  11 19415.0 692.758 158
   0   4 -11 20056.3 1017.73 154
   0  -4 -11 18786.1 991.786 154
   0   4  11 19627.1 705.554 148
   0  -4  11 19622.5 699.584 158
   0  -4  11 18923.3 661.773 140
   0   4  11 18987.1 701.277 141
   0  -4  11 18705.3 935.112 117
   0  -4  11 20056.3 982.162 101
   0   4 -11 20325.9 694.837 102
   0  -4  11 20309.1 678.439  47
   0   4  11 19277.0 684.782  57
   0  -4  11 19741.0 688.179  56
   0  -4 -11 20877.0 707.770  51
   0   4 -11 20648.0 701.587  43
   0   4  11 19998.1 674.027  46
   0   4 -11 19852.0 679.612  51
   0  -4  11 19689.4 692.039  46
   0   4 -11 20913.0 703.991  54
   0  -4 -11 20487.4 688.205  43
   0   4  11 19902.4 675.262  45
   0  -4 -11 19838.0 682.909  92
   0   4 -11 19216.5 667.275  91
   0  -4 -11 20432.1 696.403  29
   0   4  11 20338.0 698.635  41
   0   4  11 20645.5 703.800  42
   0  -4  12 6279.26 267.582 158
   0   4  12 5702.46 257.002 158
   0   4 -12 5577.90 263.425 156
   0   4  12 5500.14 231.350 146
   0  -4  12 6007.34 264.575 147
   0   4  12 5542.81 265.382 148
   0  -4  12 5127.46 432.513 101
   0   4 -12 6238.70 258.789 102
   0   4 -12 5637.10 261.012  54
   0  -4  12 5708.46 235.822  47
   0  -4  12 5577.89 260.162  45
   0  -4  12 5224.62 249.757  46
   0   4  12 5324.22 234.053  45
   0  -4 -12 5598.37 262.456  51
   0   4  12 5488.73 246.598  57
   0  -4  12 5430.93 244.746  56
   0   4  12 5434.84 232.254  46
   0   4 -12 5658.21 241.036  51
   0   4 -12 5577.79 258.425  43
   0   4 -12 5494.35 239.676  88
   0  -4 -12 5581.45 243.001  92
   0  -4 -12 5317.67 233.845  25
   0   4  12 5665.18 256.885  41
   0   4  12 5449.32 257.666  42
   0  -4 -12 5098.28 244.012  29
   0  -4 -12 5381.11 259.314  26
   0   4  13 6188.03 268.272 148
   0   4  13 5984.12 256.438 158
   0  -4  13 6139.20 260.210 147
   0   4 -13 6006.08 262.125 156
   0  -4  13 6126.11 262.928 158
   0  -4  13 6417.49 264.846  45
   0   4  13 6430.48 266.896  55
   0  -4  13 6080.19 245.926  56
   0  -4  13 6495.34 258.381  46
   0  -4 -13 6152.69 267.724  51
   0   4  13 5706.39 233.652  45
   0   4 -13 6108.06 252.063 102
   0  -4  13 6017.29 435.596 101
   0  -4 -13 5770.89 240.420  92
   0   4 -13 5621.18 233.121  88
   0   4  13 6136.43 258.918  41
   0   4  13 6647.19 270.184  42
   0  -4 -13 6531.91 270.235  26
   0  -4  14 217.644 46.6282 158
   0   4  14 201.171 47.4641 148
   0  -4  14 230.334 44.8643 147
   0   4 -14 202.027 47.0299 155
   0  -4 -14 184.455 47.0164 155
   0  -4  14 187.543 43.4257 146
   0   4 -14 265.097 51.0283 122
   0  -4 -14 173.650 42.6482 122
   0   4 -14 157.907 38.7165 102
   0   4 -14 228.160 43.1827  90
   0  -4 -14 211.797 51.1781  26
   0   4  14 192.264 48.3214  42
   0   4  14 180.977 40.7917  44
   0  -4  14 228.890 48.2322  45
   0  -4  14 190.390 43.6777  46
   0  -4 -14 122.944 47.9554  51
   0   4  14 201.462 49.8926  55
   0   4  15 105.987 28.8602  42
   0  -4  15 14.5608 19.1486  42
   0   4  15 20.6973 22.8861  37
   0  -4  15 65.6780 25.7831  41
   0  -4  15 67.8496 24.6483  45
   0   4 -15 74.8500 29.6829  92
   0  -4 -15 47.8299 25.4470  96
   0   4  15 72.2665 21.0962  11
   0  -5   0 37.6799 55.8059 104
   0  -5   0 17.2345 51.0537 109
   0  -5   0 42.4464 55.6558 105
   0  -5   0 56.0493 17.0695 118
   0   5   0 38.1213 43.9390  58
   0   5   0 48.2908 46.2984 127
   0   5   1 71405.9 2133.43 127
   0   5   1 66498.0 2102.71 138
   0   5   1 67385.7 2137.31 123
   0  -5   1 67995.0 2038.53 140
   0  -5  -1 68154.1 2038.45 133
   0   5  -1 67041.5 2036.93 137
   0  -5  -1 71161.8 2038.27 132
   0   5   1 66815.0 2115.23  58
   0  -5   1 66537.8 2113.96 109
   0  -5  -1 71362.8 2143.19 104
   0  -5   1 71173.0 2162.40 106
   0   5  -1 65026.6 2027.74 114
   0  -5  -1 72255.7 2168.72 109
   0   5   1 70780.6 2162.16   4
   0   5  -1 62351.6 2048.06  61
   0   5   1 72498.4 2155.77  59
   0   5   1 70000.1 2068.87  60
   0   5  -2 200138. 6666.49 154
   0  -5  -2 214016. 6675.43 154
   0  -5  -2 229770. 6658.86 132
   0   5   2 214223. 6770.68 127
   0   5   2 224136. 6759.61 138
   0  -5  -2 229339. 6771.21 129
   0  -5  -2 233256. 6659.00 133
   0  -5   2 229008. 6658.69 140
   0   5  -2 227133. 6651.42 137
   0  -5  -2 227226. 6652.87 130
   0   5   2 221258. 6730.41 123
   0   5   2 217348. 6726.70  58
   0  -5  -2 216703. 6749.75 116
   0  -5   2 222741. 6798.28 106
   0  -5  -2 232142. 6810.50 109
   0   5   2 230169. 6728.82 110
   0  -5  -2 229332. 6746.71 104
   0  -5   2 222032. 6790.91 107
   0  -5  -2 240045. 6809.30 105
   0   5  -2 225906. 6784.79   5
   0   5   2 238810. 6800.09   4
   0   5   2 231101. 6773.76  59
   0   5  -3 62098.8 1866.75 156
   0  -5  -3 58997.4 1924.38 154
   0  -5  -3 63445.2 1865.56 151
   0  -5   3 59863.5 1862.76 147
   0  -5  -3 65275.4 1865.94 153
   0   5  -3 59133.6 1921.07 154
   0  -5  -3 61135.5 1926.58 104
   0  -5  -3 65134.4 2006.70 105
   0   5   3 57098.0 1863.27 115
   0  -5  -3 62784.8 1950.43 116
   0  -5  -3 66349.3 2043.84 109
   0   5   3 60248.0 1926.17 110
   0   5   3 58832.5 1987.30 138
   0  -5  -3 63510.9 1992.64 129
   0  -5  -3 62910.1 1862.20 130
   0   5   3 62157.2 1866.57 143
   0   5  -3 61118.6 1864.33 136
   0   5   3 60177.9 2000.52 127
   0   5   3 62860.1 2012.93   4
   0   5  -3 64041.5 2005.43   5
   0   5   3 62326.6 1978.83  59
   0  -5   4 14751.1 473.618 158
   0  -5   4 14076.5 479.878 146
   0   5   4 15039.5 479.115 149
   0   5  -4 14556.7 488.260 156
   0  -5  -4 14543.0 574.281 154
   0   5  -4 13984.8 569.347 154
   0  -5  -4 15245.0 488.314 151
   0  -5   4 15247.6 487.279 147
   0   5   4 14211.2 540.901 110
   0  -5  -4 13130.5 509.924 104
   0   5  -4 14952.5 566.095 118
   0  -5   4 14727.5 634.409 106
   0  -5  -4 14492.8 596.951 105
   0   5  -4 14732.8 477.169 142
   0   5   4 14980.1 626.424 138
   0   5   4 15234.5 487.921 143
   0   5   4 15208.4 489.363 145
   0  -5  -4 13950.8 462.702 131
   0  -5  -4 15093.2 481.148 135
   0   5  -4 14658.9 482.987 136
   0  -5   4 14130.0 484.658 140
   0  -5   4 14532.5 604.996   2
   0   5  -4 14698.0 610.465   5
   0   5   4 14045.4 583.112  59
   0  -5  -5 4291.31 181.960 150
   0  -5   5 4599.45 193.632 147
   0  -5   5 4271.89 185.902 146
   0   5  -5 4629.40 288.092 154
   0   5   5 4589.61 180.768 149
   0   5  -5 4866.33 199.528 156
   0  -5   5 4650.94 184.545 158
   0  -5  -5 4555.59 284.609 154
   0  -5   5 4825.93 322.665 107
   0  -5  -5 5308.98 334.757 109
   0   5  -5 3760.91 257.141 118
   0  -5   5 5133.59 303.988 117
   0  -5  -5 4515.05 171.948 131
   0   5   5 4440.30 189.876 143
   0   5  -5 4654.74 188.422 136
   0   5   5 4998.19 328.214 138
   0  -5  -5 4209.22 185.178 135
   0   5   5 4601.85 189.808 141
   0   5  -5 4462.07 176.372 142
   0   5   5 4601.33 193.073 145
   0  -5   5 4035.41 241.886   1
   0  -5   5 4528.39 297.071   2
   0   5   5 4735.32 277.171  59
   0   5  -6 1095.77 155.978 154
   0   5  -6 1411.44 104.023 156
   0  -5  -6 1299.87 165.325 154
   0  -5   6 1482.49 97.2448 146
   0  -5  -6 1566.35 95.9019 150
   0   5   6 1334.56 98.6913 148
   0  -5   6 1339.58 100.265 147
   0   5   6 1334.87 96.0429 145
   0   5   6 1502.05 99.0736 141
   0   5   6 1451.47 96.2968 143
   0   5  -6 1350.32 89.3496 136
   0  -5  -6 1410.98 193.642 109
   0  -5   6 1736.60 212.732 107
   0  -5   6 1223.79 162.179 117
   0   5   6 1576.76 160.671  59
   0   5   6 1345.27 175.942   4
   0  -5   6 1239.77 169.939   3
   0  -5   6 1403.66 176.892   2
   0  -5   6 1041.48 126.642   1
   0   5   7 14621.2 691.365   4
   0   5  -7 14574.8 488.238   7
   0  -5   7 14021.5 683.525   3
   0  -5  -7 13711.5 491.636 150
   0  -5   7 14462.0 504.347 147
   0   5  -7 13985.8 510.333 156
   0  -5   7 14225.0 493.542 158
   0   5  -7 14783.7 695.858 154
   0   5   7 14154.0 503.166 148
   0  -5   7 15133.1 505.483 146
   0  -5  -7 14477.0 691.775 154
   0   5   7 14076.0 492.718 143
   0   5   7 14952.8 503.393 145
   0   5  -7 13770.5 495.383 124
   0   5   7 14477.7 502.022 141
   0  -5   7 14010.7 492.682 140
   0   5  -7 13806.9 492.970  43
   0  -5  -7 13903.5 495.600  51
   0   5  -7 13868.8 493.164  54
   0   5  -7 13785.7 497.159  50
   0  -5   7 14340.9 702.401 101
   0   5  -7 13830.2 499.918 102
   0  -5  -7 15018.0 712.653 109
   0  -5   7 14206.5 673.119 117
   0   5   7 14675.7 624.678  59
   0  -5  -7 14892.4 507.777  63
   0  -5  -7 14491.0 505.635  65
   0  -5  -7 13751.7 496.128  35
   0   5   7 14110.1 497.800  41
   0   5   7 13567.1 496.524  42
   0   5  -7 13363.4 495.594  39
   0  -5  -8 1429.57 106.099  34
   0  -5  -8 1591.41 118.426  29
   0   5   8 1575.38 114.712  41
   0  -5   8 1575.29 110.783  40
   0   5   8 1568.65 118.043  42
   0  -5   8 1691.47 219.829   3
   0   5  -8 1694.60 108.814   7
   0   5   8 1473.17 206.917   4
   0  -5  -8 2040.99 124.953 150
   0  -5   8 1820.59 120.132 158
   0   5  -8 1470.23 220.629 154
   0   5   8 1682.08 124.733 148
   0  -5   8 1739.04 125.397 146
   0  -5  -8 1484.65 216.339 154
   0   5   8 1740.01 117.724 145
   0   5   8 1893.11 127.310 141
   0   5   8 1817.55 185.979 139
   0  -5   8 1827.86 115.563 140
   0   5   8 1553.03 107.249  57
   0   5   8 1577.51 108.355  46
   0  -5  -8 1682.75 111.306  43
   0   5   8 1671.45 108.398  45
   0  -5   8 1585.80 106.087  52
   0  -5  -8 1692.55 117.647  51
   0   5  -8 1627.95 115.581  54
   0   5  -8 1892.05 119.660  43
   0   5  -8 1757.82 119.861  50
   0  -5   8 1365.67 202.165 117
   0   5  -8 1899.63 127.899 102
   0  -5  -8 1057.74 181.832 109
   0  -5   8 1989.39 252.388 101
   0  -5  -8 1571.68 109.206  92
   0  -5  -8 1502.24 117.352  65
   0  -5  -8 1753.50 122.605  63
   0   5   8 1369.21 167.965  59
   0   5   9 26693.9 875.786  41
   0   5   9 26667.0 878.195  42
   0  -5  -9 25081.5 853.285  34
   0  -5  -9 26948.6 883.491  29
   0  -5   9 25444.9 860.633  40
   0   5   9 25528.4 1115.54   4
   0  -5   9 25994.0 1135.09   3
   0  -5   9 27292.3 886.057 146
   0   5   9 26107.7 867.471 158
   0  -5   9 26115.4 873.099 158
   0  -5  -9 26657.0 1164.32 154
   0  -5  -9 27235.0 877.846 150
   0   5  -9 26249.0 1162.82 154
   0  -5   9 25994.0 859.769 140
   0   5   9 26638.0 882.451 141
   0   5   9 25578.8 860.705  57
   0  -5  -9 26790.0 880.129  51
   0  -5  -9 26046.1 861.791  43
   0   5  -9 26621.2 873.109  43
   0   5  -9 26407.1 874.227  54
   0  -5   9 25450.6 867.115  47
   0   5  -9 25109.2 848.478  51
   0   5   9 25043.2 854.181  46
   0   5   9 25103.1 852.146  45
   0   5  -9 27366.2 879.233  50
   0  -5   9 26885.7 1162.03 101
   0   5  -9 26065.4 877.877 102
   0  -5   9 25219.8 1103.40 117
   0  -5  -9 26234.8 860.439  92
   0  -5  -9 27278.4 884.959  65
   0   5  10 5556.69 264.896  41
   0  -5 -10 5960.40 272.292  29
   0  -5 -10 5206.34 238.449  34
   0  -5  10 5930.89 255.852  40
   0   5  10 5816.19 269.085  42
   0   5  10 5897.54 441.993   4
   0  -5  10 6587.59 476.890   3
   0  -5 -10 5833.52 265.414  25
   0  -5  10 5495.52 275.723 146
   0  -5  10 5715.50 267.414 158
   0  -5 -10 5753.49 468.515 154
   0  -5 -10 5909.67 270.111 150
   0   5  10 5958.67 260.620 160
   0   5  10 5811.33 263.419 158
   0  -5  10 5995.04 278.830 147
   0   5 -10 4379.28 428.885 154
   0   5 -10 6028.98 288.787 156
   0   5  10 6225.56 278.955 141
   0  -5  10 6084.92 256.107 140
   0  -5  10 5631.19 257.582  47
   0   5  10 5810.93 251.281  46
   0  -5 -10 5836.31 270.917  51
   0  -5  10 5703.48 265.387  56
   0   5  10 5815.51 250.229  45
   0   5  10 5833.31 258.141  57
   0   5 -10 5696.13 265.837  54
   0   5 -10 5565.33 245.578  51
   0   5 -10 5695.16 264.981  43
   0   5  10 5980.99 276.003  55
   0   5 -10 6021.95 272.440 102
   0  -5  10 5880.41 467.215 101
   0  -5  10 5552.56 429.891 117
   0  -5 -10 6191.33 259.078  92
   0   5 -10 5897.00 256.223  91
   0  -5 -10 6164.73 274.971  65
   0  -5 -11 4185.46 214.248  25
   0   5  11 3839.82 351.905   4
   0  -5  11 4710.10 236.685 146
   0  -5 -11 3843.53 397.337 154
   0   5  11 4528.81 210.111 160
   0  -5  11 4620.05 228.633 158
   0  -5 -11 4417.26 225.720 150
   0   5 -11 4665.20 240.826 156
   0   5 -11 3623.17 395.772 154
   0  -5  11 4719.69 237.001 147
   0   5  11 4489.51 220.875 158
   0   5  11 4607.31 234.028 141
   0  -5  11 4228.46 201.891 140
   0   5 -11 4300.33 220.911  43
   0  -5  11 4401.58 225.258  46
   0   5 -11 3925.37 196.793  51
   0   5 -11 4757.99 230.275  54
   0  -5  11 4673.98 226.795  56
   0  -5  11 4639.02 216.531  47
   0   5  11 4621.77 234.251  55
   0   5  11 4438.65 204.397  45
   0  -5 -11 4745.12 233.398  51
   0  -5  11 4020.69 361.746 117
   0  -5  11 3941.48 389.192 101
   0   5 -11 4754.22 228.596 102
   0   5 -11 3618.74 350.059  98
   0   5 -11 4344.40 206.257  91
   0  -5 -11 4966.41 216.027  92
   0  -5 -11 3772.36 358.852  98
   0  -5 -11 4637.00 228.193  29
   0  -5 -11 4632.87 230.006  26
   0   5  11 4411.73 226.781  42
   0   5  11 4638.95 226.707  41
   0  -5 -12 16136.6 557.224  29
   0   5  12 16370.8 559.028  41
   0   5  12 16376.1 565.531  42
   0  -5 -12 16156.9 564.385  26
   0  -5 -12 15648.3 541.137  25
   0   5  12 14994.4 564.608 148
   0  -5  12 15191.5 554.775 158
   0  -5  12 14849.4 540.890 152
   0  -5  12 15462.7 561.952 147
   0   5  12 14498.1 542.901 158
   0   5 -12 14920.1 565.686 156
   0  -5  12 15168.8 563.845 146
   0   5  12 15831.9 564.995 141
   0  -5  12 15848.4 556.031  46
   0   5 -12 16547.3 562.758  43
   0   5 -12 16738.6 565.000  54
   0  -5  12 15486.4 535.860  47
   0  -5 -12 16956.7 570.137  51
   0  -5  12 15471.2 549.209  56
   0   5 -12 15266.5 552.237 102
   0  -5  12 15543.5 799.290 101
   0   5 -12 15368.2 542.791  88
   0   5 -12 15287.4 525.351  91
   0  -5 -12 14859.0 531.185  92
   0  -5 -12 15020.9 540.057  66
   0  -5  13 1707.65 117.334 158
   0   5  13 1671.89 112.139 158
   0   5 -13 1688.88 119.782 155
   0  -5  13 1842.46 122.491 147
   0   5  13 1692.03 121.051 148
   0  -5 -13 1776.30 120.889 155
   0   5 -13 1723.99 121.633 156
   0   5  13 1852.66 123.463 141
   0  -5  13 1852.28 124.235 146
   0  -5 -13 1729.28 117.306 122
   0   5 -13 1988.93 119.249 102
   0  -5  13 1451.00 203.986 101
   0   5 -13 1917.69 122.884  54
   0  -5  13 2025.99 120.447  46
   0  -5  13 2180.27 117.885  56
   0  -5 -13 2153.06 129.736  51
   0   5 -13 2045.29 123.373  43
   0  -5  13 2151.64 127.417  45
   0  -5  13 1804.50 99.6089  47
   0  -5  13 2136.05 126.987  57
   0   5 -13 1922.86 108.955  88
   0  -5 -13 2099.48 128.263  26
   0   5  13 2234.83 130.219  42
   0  -5 -14 9699.13 335.154  26
   0   5  14 9924.51 335.709  42
   0   5 -14 8581.89 316.822 102
   0   5 -14 8868.68 323.531  90
   0   5  14 9556.90 325.508  11
   0  -5 -14 9373.61 312.498  14
   0  -5  14 9297.99 330.756  45
   0  -5  14 9326.68 331.539  57
   0   5 -14 9289.52 330.746  43
   0   5  14 9455.50 323.425  44
   0  -5  14 9058.69 322.501  46
   0  -5  15 266.515 27.7817  45
   0  -5  15 273.619 28.2849  57
   0   5 -15 254.880 29.8959  92
   0   5  15 208.905 27.7379  37
   0   5  15 278.116 30.1345  42
   0  -5 -15 248.955 28.9823  26
   0   6   0 143223. 4074.09 142
   0   6   0 137678. 4179.91  58
   0  -6   0 143776. 4208.67 106
   0  -6   0 155182. 4218.91 109
   0  -6   0 148609. 4229.28 104
   0  -6   0 138533. 4069.21 152
   0   6   0 145170. 4074.47 149
   0  -6  -1 13842.7 450.519 133
   0   6   1 12467.8 508.193 138
   0  -6  -1 13213.7 448.053 132
   0  -6   1 14153.5 452.014 140
   0  -6  -1 14053.6 441.156 130
   0   6   1 14049.6 450.433 143
   0   6   1 13942.9 531.400  58
   0  -6  -1 13624.5 535.815 106
   0  -6  -1 14696.0 582.519 109
   0  -6  -1 12834.8 546.750 104
   0  -6   1 14546.6 545.218 109
   0  -6   1 14366.4 587.255 104
   0  -6   1 13969.1 572.450 106
   0   6  -1 11997.4 428.989 114
   0  -6   1 14468.7 451.942 152
   0   6  -1 13722.1 448.309 149
   0  -6  -1 14484.3 452.690 153
   0   6   1 13276.0 475.525  60
   0   6   1 13986.0 569.329  59
   0   6   2 25683.3 806.810 149
   0  -6  -2 25985.5 806.259 153
   0  -6   2 26277.0 802.097 147
   0  -6   2 25814.8 806.677 152
   0  -6  -2 26304.0 803.921 151
   0  -6  -2 25045.1 805.489 132
   0   6   2 25251.0 805.901 143
   0   6  -2 25540.3 806.495 142
   0  -6   2 24434.6 805.914 140
   0  -6  -2 26381.1 806.455 134
   0  -6  -2 25386.3 916.688 129
   0   6   2 24251.1 900.248 138
   0  -6  -2 25540.5 797.572 130
   0   6   2 25534.7 805.817 145
   0  -6  -2 25755.1 806.727 133
   0   6   2 25329.3 885.080  58
   0  -6   2 25237.7 942.131 107
   0  -6  -2 26976.1 967.950 109
   0  -6  -2 24459.4 900.646 104
   0  -6   2 25490.2 952.711 106
   0  -6  -2 25657.2 958.592 105
   0   6   2 25594.8 931.569  59
   0   6   2 24857.2 828.544  60
   0   6   2 26333.0 956.213   4
   0   6  -3 6146.13 336.970   5
   0   6   3 6215.99 344.857   4
   0   6  -3 5297.33 215.056 156
   0  -6   3 5661.59 216.517 147
   0  -6  -3 5552.01 246.280 154
   0   6  -3 5313.34 239.096 154
   0  -6  -3 6846.24 227.261 153
   0   6   3 5387.06 214.915 149
   0  -6  -3 5800.18 218.611 151
   0  -6   3 5253.40 207.223 146
   0   6  -3 5896.79 221.940 136
   0   6   3 5357.02 312.779 138
   0  -6  -3 5558.61 212.956 130
   0   6  -3 5930.93 218.562 142
   0  -6  -3 6395.05 329.279 129
   0  -6  -3 5454.12 209.800 135
   0   6   3 5702.56 221.250 145
   0  -6  -3 5536.31 218.724 134
   0   6   3 5398.81 274.148  58
   0  -6   3 5312.44 332.573 107
   0  -6  -3 5693.77 279.350 104
   0  -6  -3 5901.58 348.553 109
   0   6   3 5336.81 266.392 110
   0  -6  -3 5731.37 331.026 105
   0   6  -3 4755.05 222.245  98
   0   6   3 5332.16 307.023  59
   0   6  -4 59448.1 1747.28 156
   0   6   4 55490.3 1734.48 149
   0  -6  -4 55130.1 1824.91 154
   0   6  -4 54960.9 1817.29 154
   0  -6   4 58052.3 1724.72 158
   0  -6  -4 58180.4 1743.31 151
   0  -6  -4 59479.6 1742.11 153
   0  -6  -4 56921.6 1727.79 150
   0  -6   4 57599.2 1741.96 147
   0  -6   4 55609.6 1733.58 146
   0  -6   4 57135.1 1946.43 106
   0   6   4 56198.5 1809.05 110
   0  -6  -4 51509.6 1786.42 104
   0   6  -4 56712.7 1741.48 136
   0  -6  -4 57451.7 1733.56 135
   0   6   4 55579.9 1913.24 138
   0   6   4 55547.5 1728.69 141
   0  -6   4 58682.7 1742.59 140
   0   6   4 57272.1 1745.88 143
   0   6  -4 56961.6 1735.47 142
   0  -6   4 55435.6 1897.62   2
   0   6  -4 57116.4 1917.33   5
   0   6   4 57971.6 1887.26  59
   0  -6  -4 56662.8 1745.92  63
   0  -6   5 5015.34 206.405 158
   0  -6  -5 5655.08 314.470 154
   0   6   5 5597.49 214.127 149
   0  -6  -5 5398.49 210.814 150
   0   6  -5 5726.14 230.510 156
   0  -6   5 5500.62 223.444 147
   0  -6  -5 5121.65 221.669 151
   0  -6   5 5201.65 216.038 146
   0   6  -5 5269.10 305.241 154
   0  -6   5 4999.75 218.990 140
   0   6  -5 5186.94 216.936 136
   0   6   5 5057.68 219.977 143
   0   6   5 5001.15 211.475 141
   0  -6  -5 5597.02 218.060 135
   0   6   5 5522.54 225.412 145
   0  -6  -5 5203.96 365.760 109
   0   6   5 4656.69 257.860 110
   0  -6  -5 5675.06 228.314  63
   0   6   5 5333.53 317.594  59
   0  -6   5 5412.24 337.813   2
   0  -6   5 5129.05 279.544   1
   0   6  -5 5825.30 357.463   5
   0  -6   6 9600.42 520.057   3
   0  -6   6 10242.2 539.844   2
   0   6   6 10008.1 541.382   4
   0  -6   6 8903.74 433.681   1
   0   6  -6 9128.77 485.954 154
   0  -6  -6 10011.5 359.240 150
   0  -6   6 9769.73 371.820 147
   0  -6   6 9884.77 367.672 146
   0  -6  -6 9633.74 498.355 154
   0   6  -6 10839.3 384.494 156
   0  -6   6 9942.47 357.147 158
   0   6   6 9541.36 367.168 148
   0   6   6 9860.95 363.239 141
   0  -6   6 9563.08 364.795 140
   0   6   6 10318.7 370.747 143
   0   6   6 10598.3 376.069 145
   0   6   6 9829.58 370.129  55
   0  -6   6 9524.72 502.205 117
   0  -6   6 10011.5 560.577 107
   0  -6  -6 10775.4 575.441 109
   0  -6  -6 9788.95 372.934  29
   0   6  -6 9397.46 366.211  39
   0  -6  -6 10334.3 376.926  65
   0   6   6 9815.11 483.460  59
   0  -6   7 388.930 54.2278  18
   0   6  -7 412.065 60.0619   7
   0  -6   7 354.071 126.132   3
   0   6   7 367.705 112.438   4
   0   6  -7 370.717 71.7823 156
   0  -6  -7 277.611 55.7449 150
   0  -6   7 353.559 68.5953 147
   0  -6   7 308.436 57.0308 158
   0  -6  -7 267.522 115.642 154
   0   6   7 572.091 75.0512 148
   0   6  -7 348.307 113.400 154
   0   6   7 338.303 62.5814 141
   0   6  -7 364.577 56.7210 125
   0   6   7 357.446 62.0634 143
   0  -6   7 416.278 64.5329 140
   0   6  -7 366.691 62.4566 124
   0  -6   7 358.445 63.6785 146
   0   6   7 354.991 64.6098 145
   0   6   7 419.917 66.5152  55
   0   6  -7 372.443 59.0851  54
   0   6  -7 372.132 63.7821  50
   0  -6  -7 404.042 63.8945  51
   0  -6   7 417.952 62.2044  52
   0   6  -7 380.303 68.1527 102
   0  -6  -7 349.528 122.055 109
   0  -6   7 616.118 135.917 117
   0  -6   7 229.287 102.915 101
   0   6   7 484.224 64.9093  41
   0  -6   7 468.658 55.5692  33
   0   6  -7 364.695 65.9618  39
   0  -6  -7 417.293 60.9365  34
   0   6  -7 339.505 56.9841  43
   0   6   7 495.335 70.7135  42
   0  -6  -7 442.209 66.4608  29
   0   6   7 323.716 89.8494  59
   0  -6  -7 302.362 54.5917  64
   0   6  -8 304.799 58.6937   7
   0   6   8 202.703 105.063   4
   0  -6   8 251.223 112.460   3
   0   6   8 268.699 71.9310 148
   0  -6   8 431.589 74.8349 147
   0   6  -8 254.202 70.0410 156
   0  -6  -8 242.920 106.166 154
   0  -6  -8 277.225 60.1058 150
   0  -6   8 261.869 59.0475 158
   0   6  -8 291.544 103.512 154
   0   6   8 305.202 61.9646 141
   0   6   8 322.103 68.7452 145
   0   6  -8 270.462 59.6497 124
   0  -6   8 236.665 68.6528 146
   0  -6   8 297.118 61.0938 140
   0  -6  -8 336.932 63.2116  51
   0   6  -8 322.980 59.8057  54
   0   6  -8 330.349 68.8276  50
   0   6   8 254.900 62.2896  55
   0  -6   8 351.449 57.2931  52
   0  -6   8 360.421 116.413 117
   0  -6  -8 296.264 123.334 109
   0  -6   8 182.445 110.989 101
   0   6  -8 343.063 70.3734 102
   0  -6  -8 309.223 63.0063  65
   0  -6  -8 300.988 56.3764  64
   0  -6  -8 322.887 69.6257  63
   0   6   8 234.676 83.7196  59
   0   6   8 332.498 60.8503  41
   0   6  -8 269.758 65.6289  39
   0   6  -8 305.552 58.4672  43
   0  -6   8 380.511 63.1780  40
   0  -6  -8 551.635 68.6935  34
   0   6   8 373.706 66.7240  42
   0   6   9 1376.84 112.548  41
   0  -6  -9 1446.33 108.688  34
   0  -6  -9 1441.06 119.042  29
   0  -6   9 1459.79 110.508  40
   0   6   9 1280.63 115.681  42
   0  -6   9 1434.07 218.476   3
   0   6   9 1624.87 233.293   4
   0   6  -9 1314.26 216.961 154
   0  -6   9 1211.11 106.708 158
   0   6   9 1423.94 125.416 148
   0   6   9 1300.13 108.194 158
   0  -6  -9 1037.91 202.959 154
   0  -6  -9 1180.57 105.396 150
   0  -6   9 1249.69 116.240 146
   0  -6   9 1331.39 106.115 140
   0   6   9 1396.45 120.890 141
   0   6  -9 1298.61 112.201  54
   0   6  -9 1475.17 122.965  50
   0  -6  -9 1361.44 113.314  51
   0  -6   9 1398.38 102.205  52
   0   6  -9 1265.48 108.908  43
   0   6   9 1514.82 119.208  55
   0  -6   9 1459.39 233.178 101
   0  -6   9 1745.69 224.276 117
   0   6  -9 1291.78 116.726 102
   0  -6  -9 1355.89 102.625  92
   0  -6  -9 1485.98 121.232  65
   0  -6  -9 1304.15 98.6426  64
   0  -6 -10 5352.97 251.130  25
   0  -6  10 5894.79 448.625   3
   0   6  10 4779.30 407.098   4
   0  -6 -10 5249.87 247.342 150
   0   6  10 5395.14 261.268 148
   0   6  10 5204.45 246.749 160
   0  -6  10 5180.69 246.399 158
   0  -6 -10 4307.78 400.510 154
   0  -6  10 5240.02 257.108 146
   0   6  10 5749.48 246.328 158
   0   6  10 5679.64 260.935 141
   0  -6  10 5113.49 237.232 140
   0   6 -10 5311.48 249.956  43
   0   6 -10 5595.32 252.745  54
   0  -6 -10 5544.88 255.909  51
   0   6  10 5048.07 254.999  55
   0  -6  10 5482.57 250.742  47
   0  -6  10 5018.28 251.675  56
   0  -6  10 5422.53 438.656 101
   0   6 -10 5297.61 255.369 102
   0  -6  10 4492.34 384.021 117
   0  -6 -10 5138.89 229.915  92
   0   6 -10 4731.42 385.313  98
   0   6 -10 5232.41 240.504  91
   0  -6 -10 5397.60 255.223  26
   0  -6  10 5212.72 238.565  40
   0   6  10 5383.70 254.712  42
   0   6  10 5273.72 251.943  41
   0  -6 -10 4947.72 251.463  29
   0  -6 -10 5373.30 235.423  34
   0  -6 -11 2802.07 168.270  26
   0  -6 -11 2859.64 169.494  29
   0   6  11 2914.68 174.077  42
   0  -6 -11 3098.04 169.190  25
   0   6  11 2616.93 288.182   4
   0   6  11 2831.52 158.309 160
   0  -6  11 2838.19 175.208 146
   0   6 -11 2634.51 177.855 156
   0  -6 -11 2745.28 165.202 150
   0   6  11 3022.10 179.438 148
   0  -6  11 2515.48 157.055 158
   0  -6  11 2578.68 157.939 152
   0   6  11 2615.12 154.434 158
   0   6  11 2855.34 169.337 141
   0  -6  11 2547.00 146.916 140
   0   6 -11 2960.54 169.368  54
   0  -6  11 2974.05 170.600  56
   0   6 -11 2615.07 160.741  43
   0  -6  11 2681.51 157.642  47
   0  -6 -11 3036.36 172.612  51
   0   6  11 3175.75 180.790  55
   0  -6  11 2710.62 311.978 101
   0   6 -11 2924.60 174.505 102
   0  -6 -11 2588.13 144.370  92
   0   6 -11 2697.53 151.000  91
   0  -6 -11 2763.84 161.175  66
   0  -6 -12 5382.89 228.277  25
   0   6  12 5432.15 240.852  42
   0  -6 -12 5338.14 238.734  26
   0   6  12 5151.51 228.658  11
   0  -6 -12 4789.67 226.284 155
   0  -6  12 4812.28 225.547 158
   0   6 -12 4704.28 226.094 155
   0  -6  12 4285.42 217.221 152
   0  -6  12 5348.90 243.657 147
   0   6 -12 5571.59 252.697 156
   0  -6  12 5444.56 244.825 146
   0   6  12 4519.77 214.534 158
   0   6  12 5086.38 236.510 141
   0   6 -12 5451.38 236.198  43
   0  -6 -12 5185.84 235.018  51
   0   6  12 5296.88 221.954  48
   0   6 -12 5329.86 235.328  54
   0  -6  12 5364.70 237.533  46
   0  -6  12 4923.79 217.861  47
   0   6  12 5440.62 244.623  55
   0  -6  12 5445.34 235.201  56
   0   6 -12 5236.08 235.593 102
   0  -6  12 5206.75 407.738 101
   0   6 -12 5039.02 226.970  88
   0   6 -12 4839.10 209.552  91
   0  -6 -12 5146.73 223.060  66
   0   6  13 1373.72 91.0357  11
   0  -6  13 1198.86 90.9055  57
   0   6 -13 1276.06 93.1241  43
   0   6  13 1257.30 98.5244  55
   0   6  13 1253.03 90.5533  44
   0  -6  13 1200.64 77.3660  47
   0  -6  13 1186.32 89.2016  46
   0  -6  13 1239.90 88.4788  56
   0   6 -13 1301.10 93.4046  54
   0  -6  13 1342.89 96.8075  45
   0  -6  13 1008.22 89.1918 147
   0  -6  13 966.495 81.4220 158
   0   6 -13 1167.31 96.8206 156
   0   6 -13 1308.58 93.6872 102
   0   6 -13 1144.22 82.2273  88
   0   6  13 1355.83 98.1811  42
   0  -6 -13 1287.49 94.3861  26
   0   6  14 1594.96 88.5511  42
   0  -6 -14 1662.66 89.9164  26
   0   6  14 1467.17 81.0211  44
   0  -6  14 1637.32 88.8647  45
   0  -6  14 1693.94 85.1234  46
   0  -6  14 1549.53 86.2245  57
   0   6 -14 1631.43 86.5051  43
   0   6 -14 1646.35 83.7418 102
   0   6 -14 1636.81 86.2793  90
   0  -6 -14 1601.74 84.8642  96
   0   6  14 1565.86 81.1079  11
   0  -7   0-12.8565 58.7166 106
   0  -7   0 65.9889 64.2524 109
   0  -7   0 14.3368 68.3870 104
   0   7   0 69.3669 62.6761  58
   0  -7   0 3.48701 32.7500 152
   0   7   0 118.263 40.2372 149
   0  -7   0-3.30352 28.0511 132
   0   7   0 32.3519 30.7113 143
   0   7   0 35.4791 29.5076 145
   0  -7   1 1219.63 145.525 107
   0  -7  -1 1436.41 160.750 109
   0  -7  -1 998.197 134.697 104
   0  -7   1 1591.45 167.392 106
   0  -7  -1 1239.16 135.983 106
   0   7   1 1117.32 128.488  58
   0   7  -1 1201.69 76.1427 156
   0  -7   1 1417.49 80.5709 147
   0  -7   1 1421.16 88.1805 152
   0  -7  -1 1347.41 85.5501 153
   0   7  -1 1429.65 87.0285 149
   0   7  -1 1217.39 75.6114 143
   0  -7  -1 1382.33 84.2251 132
   0   7   1 1279.31 84.8624 143
   0  -7  -1 1421.87 77.0720 130
   0  -7  -1 1449.91 87.3521 133
   0   7   1 1308.18 82.0370 145
   0   7   1 1175.71 115.554 138
   0  -7  -1 1274.34 82.7834 134
   0  -7  -1 1499.66 150.997 129
   0  -7  -2 51805.0 1565.46 134
   0   7   2 51991.9 1567.81 143
   0  -7  -2 49812.7 1563.32 132
   0   7  -2 52735.4 1568.78 142
   0  -7  -2 50929.2 1555.64 130
   0  -7   2 51835.2 1566.80 140
   0  -7  -2 51548.6 1708.15 129
   0   7   2 49454.0 1675.22 138
   0   7   2 50805.0 1564.57 145
   0   7   2 51528.8 1669.42  58
   0  -7   2 51064.4 1737.34 107
   0  -7  -2 47304.3 1651.53 106
   0  -7   2 52318.5 1759.26 106
   0  -7  -2 52303.8 1765.34 109
   0  -7  -2 48092.1 1685.33 104
   0  -7   2 51582.0 1559.50 147
   0  -7  -2 49613.6 1560.47 151
   0  -7   2 52677.0 1568.49 152
   0   7   2 50536.6 1567.64 149
   0   7  -2 50474.5 1559.52 149
   0  -7  -2 51268.0 1568.07 153
   0   7  -2 50747.9 1559.24 156
   0   7   2 51244.3 1729.81  59
   0  -7   3 16947.0 598.978 152
   0  -7   3 19360.2 598.014 147
   0  -7  -3 17693.2 595.470 151
   0   7  -3 18119.8 585.653 149
   0   7  -3 17062.8 593.845 156
   0  -7  -3 18395.4 598.541 153
   0   7   3 18633.8 599.708 149
   0  -7  -3 18489.8 599.522 134
   0  -7  -3 18458.5 741.536 129
   0   7  -3 18254.0 596.971 142
   0  -7  -3 18107.5 589.717 130
   0   7   3 18620.6 735.259 138
   0  -7  -3 17668.6 584.089 135
   0   7   3 17717.3 575.238 141
   0   7   3 17983.1 598.807 145
   0   7   3 18016.0 682.707  58
   0  -7   3 17666.2 769.943 107
   0  -7  -3 17276.4 689.950 104
   0  -7  -3 15911.1 641.720 106
   0  -7   3 19352.0 792.253 106
   0  -7  -3 18904.4 795.246 109
   0   7  -3 19138.9 769.153   5
   0  -7   3 19132.5 730.864   2
   0   7   3 20396.5 792.697   4
   0   7   3 18913.6 747.712  59
   0  -7  -3 18189.4 598.869  63
   0   7  -4 20141.6 667.917 156
   0  -7  -4 21367.9 667.922 153
   0   7   4 20465.7 661.983 149
   0  -7  -4 20057.0 647.074 150
   0  -7   4 20289.4 655.004 146
   0  -7   4 20408.3 664.703 147
   0  -7  -4 20150.3 665.386 151
   0   7  -4 20085.6 643.865 149
   0  -7   4 19391.9 664.800 152
   0  -7  -4 18806.7 664.482 134
   0  -7  -4 20445.7 654.831 135
   0   7   4 20421.4 669.354 143
   0   7   4 19465.6 644.886 141
   0   7   4 18977.5 737.678  58
   0  -7   4 21007.6 876.318 107
   0  -7  -4 21717.3 895.101 109
   0   7   4 21604.0 823.831  59
   0  -7  -4 19873.7 666.512  63
   0   7   4 19988.7 855.583   4
   0   7  -4 20850.5 846.209   5
   0  -7   4 19475.1 805.366   2
   0  -7   5 1713.21 149.430   1
   0   7  -5 1825.57 107.446   7
   0  -7   5 1609.92 186.977   2
   0   7  -5 1611.97 195.879   5
   0  -7   5 1516.13 99.9586 146
   0   7  -5 1476.05 107.578 156
   0  -7   5 1238.94 85.1764 158
   0   7   5 1490.31 99.3683 149
   0  -7  -5 1342.95 89.9000 150
   0  -7   5 1405.21 104.162 147
   0  -7  -5 1556.71 105.056 151
   0   7   5 1256.46 96.3340 148
   0  -7  -5 1427.26 94.8136 135
   0   7   5 1266.96 101.422 145
   0  -7   5 1475.14 104.053 140
   0   7   5 1430.63 93.3047 141
   0   7   5 1376.53 103.469 143
   0   7   5 1404.08 139.006  58
   0   7  -5 1733.38 108.897  50
   0   7  -5 1472.22 104.483 102
   0  -7  -5 1556.13 105.732  34
   0   7  -5 1514.13 105.661  39
   0   7  -5 1765.77 110.897  36
   0  -7  -5 1657.60 107.713  29
   0  -7  -5 1571.86 109.012  65
   0   7   5 1674.50 181.279  59
   0  -7  -5 1434.36 104.430  63
   0   7   6 122.061 45.3502  11
   0  -7   6 20.5466 72.1333   3
   0   7  -6 45.4258 35.1177  12
   0   7  -6 40.7772 40.6327   7
   0  -7   6 20.6949 72.6539   2
   0  -7  -6-61.8695 82.4882 154
   0  -7  -6 54.7837 36.3956 150
   0  -7   6 152.205 55.2679 147
   0   7  -6 87.8178 51.1054 156
   0   7   6 53.5833 48.1075 148
   0  -7   6-8.72177 33.7141 158
   0   7  -6 10.8528 38.8358 124
   0   7   6 24.5481 39.4295 141
   0   7   6 95.5162 57.2519 145
   0   7   6 23.1396 51.9357 143
   0  -7   6 5.58917 44.2191 140
   0  -7  -6 15.4257 37.4757 135
   0  -7   6 26.7366 41.6610 146
   0  -7  -6-4.85307 33.4250  51
   0   7   6 11.6048 43.4040  55
   0   7  -6 42.3207 37.2064  54
   0   7  -6-5.81242 41.9798 102
   0  -7   6 89.4221 73.8811 117
   0  -7  -6 25.6861 93.5770 109
   0   7   6 66.6839 44.9522  42
   0   7  -6 39.3245 39.4771  43
   0  -7   6 65.3729 37.9367  33
   0  -7  -6 48.8822 37.7877  26
   0   7  -6 40.0949 44.6241  39
   0  -7  -6 35.7096 40.5734  29
   0  -7  -6 52.7327 43.4556  34
   0  -7  -6 61.3478 43.9024  65
   0  -7  -6 24.8247 43.1623  63
   0   7   6-16.9148 63.7895  59
   0  -7  -6 5.68427 38.7521  64
   0   7  -7 12729.8 461.695   7
   0   7   7 13713.7 700.477   4
   0  -7   7 12503.5 660.154   3
   0  -7   7 13091.7 456.811 158
   0   7   7 12619.7 469.495 148
   0   7  -7 13229.5 488.181 156
   0   7   7 12833.8 450.093 159
   0  -7   7 13450.2 474.341 146
   0  -7   7 13867.1 484.763 147
   0  -7  -7 12576.5 458.068 150
   0  -7   7 12531.4 468.659 140
   0   7   7 13119.4 474.855 143
   0   7   7 12996.0 479.273 145
   0   7   7 13140.6 466.876 141
   0   7  -7 12180.6 465.323 124
   0   7  -7 12893.0 459.150 125
   0   7   7 13262.0 478.333  55
   0  -7  -7 12382.9 460.243  51
   0  -7   7 12122.7 461.205  52
   0   7  -7 12595.5 458.507  54
   0   7  -7 12465.6 460.741  43
   0  -7   7 12630.7 671.212 101
   0  -7   7 12247.8 624.399 117
   0  -7  -7 12283.1 703.297 109
   0  -7   7 13130.8 459.305  33
   0  -7  -7 13169.3 479.311  29
   0  -7  -7 13274.6 467.602  26
   0   7  -7 12577.1 472.992  39
   0  -7  -7 12920.0 472.749  34
   0   7   7 13220.1 474.432  42
   0   7   7 11658.5 588.125  59
   0  -7  -7 12478.1 467.633  64
   0  -7  -7 13114.0 482.202  65
   0   7   8 1254.25 211.867   4
   0  -7   8 1245.05 95.8499  18
   0   7  -8 1318.95 107.630   7
   0  -7   8 1676.64 226.038   3
   0  -7   8 1777.28 134.205 147
   0   7  -8 1788.46 137.277 156
   0  -7  -8 1451.76 109.698 150
   0   7   8 1824.48 131.639 148
   0  -7   8 1951.94 131.488 146
   0  -7   8 1758.55 115.332 158
   0   7   8 1520.43 107.978 158
   0   7  -8 1364.41 110.744 124
   0   7   8 1607.92 128.602 145
   0  -7   8 1549.07 118.653 140
   0   7   8 1502.19 116.838 141
   0   7  -8 1616.87 110.500 125
   0   7  -8 1482.92 111.686  54
   0   7   8 1483.01 119.716  55
   0  -7  -8 1372.02 111.481  51
   0  -7   8 1455.95 109.891  52
   0   7  -8 1481.20 112.669  43
   0  -7   8 1675.72 234.264 101
   0  -7   8 1509.14 203.922 117
   0   7  -8 1716.68 128.137 102
   0  -7  -8 1371.23 109.076  64
   0   7   8 1459.54 117.662  42
   0   7  -8 1436.77 118.261  39
   0  -7   8 1209.88 97.7337  33
   0  -7  -8 1324.79 112.474  26
   0  -7  -8 1486.05 122.381  29
   0  -7   8 1464.88 117.782  40
   0  -7  -8 1255.78 108.130  34
   0  -7  -9 3526.01 189.551  26
   0   7   9 3573.94 195.052  42
   0  -7   9 3736.86 189.415  40
   0  -7  -9 3327.69 182.926  34
   0  -7   9 3876.59 355.392   3
   0   7   9 3397.15 345.865   4
   0   7   9 3426.72 195.088 148
   0   7   9 3026.76 167.580 158
   0   7  -9 3579.19 210.064 156
   0  -7  -9 3342.23 179.367 150
   0  -7   9 3364.70 202.053 147
   0  -7   9 3309.99 179.476 158
   0  -7   9 3559.84 197.260 146
   0   7   9 3275.56 186.303 141
   0  -7   9 3465.10 184.918 140
   0   7   9 3733.49 200.186  55
   0   7  -9 3499.55 186.598  54
   0  -7  -9 3740.32 191.423  51
   0  -7   9 3363.17 174.183  52
   0   7  -9 3880.81 202.699  50
   0   7  -9 3469.17 185.260  43
   0   7  -9 3765.11 200.880 102
   0  -7   9 2580.89 310.462 101
   0  -7   9 3339.61 305.718 117
   0   7  -9 3271.46 168.832  89
   0  -7  -9 3245.08 190.844  66
   0  -7  -9 3299.94 173.355  64
   0  -7 -10 613.989 87.1299  25
   0  -7  10 442.924 141.364   3
   0   7  10 695.237 81.5215  11
   0   7  10 528.762 147.176   4
   0   7  10 535.770 86.9560 148
   0  -7  10 622.938 82.1763 158
   0  -7 -10 571.409 73.5941 150
   0  -7  10 859.952 94.5633 152
   0  -7  10 731.113 98.4383 147
   0   7  10 578.648 72.7023 158
   0   7  10 774.597 90.1416 160
   0  -7  10 659.533 80.1304 140
   0  -7  10 721.276 96.9930 146
   0   7  10 667.224 85.8855 141
   0  -7  10 511.902 68.4002  52
   0  -7  10 724.716 88.5994  47
   0   7 -10 582.876 81.1855  54
   0   7  10 566.888 87.7569  55
   0  -7  10 658.793 90.9375  56
   0  -7 -10 623.007 85.3349  51
   0   7 -10 799.982 96.9270 102
   0  -7  10 684.277 172.197 101
   0  -7 -10 669.010 84.7873  66
   0   7 -10 726.801 83.8776  43
   0  -7 -10 691.746 77.6956  34
   0  -7  10 661.623 81.3120  40
   0  -7 -10 745.916 88.9773  26
   0   7  10 739.674 89.1430  42
   0  -7 -11 7321.25 306.604  25
   0  -7 -11 7360.54 306.297  26
   0   7  11 7218.89 308.713  42
   0  -7 -11 7053.86 310.387  29
   0   7  11 7501.91 302.709  11
   0   7  11 7128.09 284.560 158
   0   7  11 7546.27 303.136 160
   0  -7  11 6949.22 293.129 158
   0  -7  11 7559.08 306.724 152
   0   7  11 7646.14 315.970 148
   0  -7  11 7361.96 314.296 146
   0  -7  11 6712.66 284.417 140
   0   7  11 7005.93 303.374 141
   0   7 -11 7339.21 302.417  54
   0  -7  11 7309.49 301.396  47
   0   7  11 7369.84 315.510  55
   0   7 -11 7401.82 302.237  43
   0  -7 -11 7370.05 304.701  51
   0   7  11 7173.32 296.618  48
   0  -7  11 7515.29 311.376  56
   0   7 -11 7239.76 311.829 102
   0  -7  11 6756.42 484.313 101
   0   7 -11 7102.49 289.915  91
   0  -7 -11 7109.93 302.244  66
   0  -7 -12 4020.18 189.173  26
   0  -7 -12 4232.34 188.745  25
   0   7  12 4296.02 194.654  42
   0   7  12 4141.96 185.024  11
   0   7  12 3060.81 165.128 160
   0   7 -12 3630.35 195.255 156
   0  -7  12 2958.45 165.672 158
   0   7  12 3541.33 186.975 148
   0  -7  12 3669.24 178.187 152
   0   7  12 3582.74 184.323 141
   0   7  12 3919.15 187.555  44
   0  -7  12 4015.88 189.654  46
   0   7 -12 4335.03 190.215  43
   0  -7  12 4243.80 191.977  56
   0   7 -12 4029.39 185.116  54
   0  -7  12 3923.95 177.265  47
   0   7  12 4122.82 198.059  55
   0   7  12 4015.84 177.186  48
   0  -7  12 3118.50 300.894 101
   0   7 -12 4024.51 192.449 102
   0   7 -12 3521.59 164.671  91
   0   7 -12 3952.61 185.847  88
   0  -7 -12 3611.76 175.296  66
   0   7  13 7392.54 273.098  11
   0   7  13 6926.56 283.017 148
   0  -7  13 7385.94 284.913 147
   0   7 -13 7178.13 287.843 156
   0   7  13 7698.89 289.157  55
   0  -7  13 7415.67 277.589  56
   0  -7  13 7121.07 262.120  47
   0  -7  13 7561.51 280.474  46
   0  -7  13 7624.99 278.993  57
   0   7 -13 7535.42 276.523  54
   0   7  13 7630.47 280.201  44
   0   7 -13 7488.89 276.372  43
   0   7 -13 7408.38 273.813  88
   0  -7 -13 7322.20 274.065  96
   0  -7 -13 7366.64 278.886  26
   0   7  13 7680.07 283.187  42
   0   7 -13 7739.32 282.242 102
   0  -7  14 72.4226 26.2718  45
   0   7 -14 50.8398 21.9701  43
   0  -7  14 61.5726 24.8951  46
   0   7  14 41.9406 22.2700  44
   0  -7  14 85.4406 24.1655  57
   0   7 -14 105.145 26.9337 102
   0   7 -14 81.2706 27.2215  90
   0   7  14 84.9992 28.9718  42
   0  -7 -14 82.8418 24.6561  26
   0  -8   0 474.431 97.1114 107
   0  -8   0 334.975 95.9668 106
   0   8   0 470.277 56.1903 143
   0  -8   0 411.596 53.4522 132
   0   8   0 359.868 55.8420 149
   0  -8   0 409.281 56.7899 152
   0  -8  -1 25065.6 782.772 151
   0  -8   1 24293.7 789.197 152
   0   8  -1 24579.0 788.785 149
   0  -8  -1 24318.7 790.110 153
   0  -8   1 25584.3 777.834 147
   0   8   1 25889.7 789.608 143
   0  -8  -1 25606.8 788.614 134
   0  -8  -1 24222.7 772.533 130
   0  -8  -1 24628.2 791.710 133
   0   8  -1 24899.8 775.400 143
   0  -8  -1 24422.9 924.294 129
   0   8  -1 24499.1 767.090 145
   0  -8  -1 25002.1 786.525 132
   0   8   1 24624.6 783.348 145
   0  -8   1 24918.5 968.064 106
   0  -8  -1 23579.2 911.634 106
   0  -8   1 24935.7 947.819 107
   0  -8  -1 24598.7 895.684 107
   0  -8  -1 25783.1 986.346 109
   0   8  -1 25047.6 788.599   6
   0   8   1 26052.9 919.458  58
   0  -8   2 9.03071 37.8293 133
   0   8  -2 15.2861 25.7950 143
   0  -8  -2 89.6924 40.7368 134
   0  -8  -2 8.90206 36.5275 132
   0   8   2-23.0529 37.5687 143
   0   8   2 106.180 42.2143 145
   0  -8  -2 29.2562 31.8602 130
   0  -8  -2 29.7427 57.9231 129
   0   8   2 48.2786 57.5762  58
   0  -8   2 17.4478 67.9557 107
   0  -8  -2 117.348 87.2657 109
   0  -8   2 112.046 92.7123 106
   0  -8  -2-11.8641 43.2303 106
   0   8  -2 26.3317 38.7035   6
   0   8   2 17.5950 38.3170   6
   0  -8  -2 33.6923 32.5596 151
   0   8  -2 21.1982 35.5209 149
   0  -8   2 78.5303 44.0766 152
   0  -8   2 66.4100 35.6914 147
   0  -8  -2 36.9541 39.4755 153
   0   8   2 32.9961 38.9532 149
   0   8  -2 39.8220 34.9068 156
   0   8  -3 213.390 44.6387 149
   0   8   3 185.892 52.6046 149
   0   8  -3 160.016 43.9024 156
   0  -8   3 336.599 53.5853 147
   0  -8   3 199.480 52.2749 152
   0  -8  -3 131.258 34.5186 150
   0  -8  -3 428.382 56.8760 153
   0  -8  -3 65.3251 65.9018 129
   0  -8  -3 147.839 37.5135 135
   0   8   3 186.339 50.4533 143
   0  -8   3 445.447 60.5604 140
   0  -8  -3 201.155 43.9338 130
   0  -8  -3 155.926 45.9970 134
   0   8   3 231.784 53.0243 145
   0   8   3 151.090 58.0881  58
   0  -8  -3 303.533 119.598 109
   0  -8   3 236.226 97.9583 107
   0  -8   3 61.9669 98.7497 106
   0   8   3 174.207 89.9998  59
   0   8   3 146.794 44.9437   6
   0   8  -3 172.044 93.2999   5
   0  -8   3 146.715 70.3004   2
   0  -8   4 12584.4 583.311   2
   0   8  -4 12175.5 438.251   7
   0   8   4 13218.1 647.309   4
   0   8  -4 12230.4 620.892   5
   0  -8  -4 12030.7 417.633 150
   0   8  -4 12779.4 444.973 156
   0  -8   4 12557.1 442.749 147
   0  -8  -4 12896.5 445.845 153
   0   8  -4 11950.0 420.875 149
   0   8   4 12964.9 443.694 149
   0   8   4 11894.8 424.087 148
   0  -8   4 11639.7 443.474 152
   0  -8  -4 12854.5 443.734 151
   0   8   4 12217.1 417.000 141
   0   8   4 12163.6 447.091 145
   0  -8  -4 11841.0 425.877 135
   0  -8  -4 12511.2 446.152 134
   0   8   4 11812.6 512.793  58
   0   8  -4 12164.2 439.794  50
   0   8   4 12231.7 445.314  44
   0  -8  -4 13436.7 680.936 109
   0   8  -4 12701.1 443.683 102
   0  -8   4 11965.8 635.606 107
   0   8   4 12799.2 448.612  37
   0  -8  -4 12020.0 445.091  34
   0   8  -4 12046.7 443.860  39
   0   8  -4 12338.1 442.548  36
   0  -8  -4 12180.3 440.610  29
   0   8  -4 11970.4 442.559  37
   0  -8   4 12291.3 441.201  31
   0  -8  -4 12637.7 444.097  65
   0  -8  -4 12305.7 444.825  63
   0   8   4 11140.4 575.934  59
   0   8  -5 4527.67 340.395   5
   0  -8   5 3220.55 275.587   2
   0   8  -5 3198.53 165.591  12
   0   8   5 3316.66 172.064  11
   0   8  -5 3338.69 174.565   7
   0   8   5 4140.17 335.820   4
   0   8  -5 3572.97 184.569 156
   0  -8  -5 3494.28 161.139 150
   0  -8   5 3669.93 181.876 147
   0  -8  -5 3419.87 179.308 151
   0   8   5 3577.31 168.799 148
   0   8   5 3465.00 174.330 149
   0  -8   5 3765.88 173.400 146
   0   8   5 3445.54 160.691 141
   0  -8   5 3553.78 180.993 140
   0  -8  -5 3513.96 168.592 135
   0   8   5 3512.25 182.341 143
   0   8   5 3378.57 176.260  55
   0   8   5 3648.01 184.198  44
   0   8  -5 3262.66 163.002  43
   0   8  -5 3953.96 186.159  50
   0  -8   5 3303.27 261.065 117
   0  -8  -5 4254.96 362.361 109
   0  -8   5 3825.26 332.014 107
   0   8  -5 3896.55 186.227 102
   0   8  -5 3376.07 175.801  36
   0   8   5 3729.61 185.233  37
   0   8  -5 3767.85 184.918  39
   0  -8   5 3439.48 163.901  32
   0  -8   5 3491.69 173.175  31
   0   8   5 3639.06 179.176  42
   0  -8  -5 3823.13 183.717  29
   0  -8  -5 3463.94 180.055  65
   0  -8  -5 3299.50 178.187  64
   0  -8  -5 3423.85 185.670  66
   0   8   5 3285.75 274.456  59
   0  -8  -5 3762.85 188.686  63
   0  -8   6-21.7517 87.3250   3
   0   8   6 52.4455 40.5325  11
   0   8  -6 79.6781 46.7036   7
   0  -8  -6 61.7589 38.5048  24
   0   8  -6 84.8744 37.9812  12
   0  -8   6 21.7625 76.4034   2
   0   8  -6 33.8803 54.4138 156
   0   8   6 94.5493 47.2198 148
   0  -8  -6 42.0191 33.7297 150
   0  -8   6 57.6703 51.8347 147
   0  -8   6 37.4991 50.1901 140
   0   8   6 12.9439 55.3039 143
   0   8   6 59.4304 43.4111 141
   0   8   6-26.4758 55.0713 145
   0  -8   6 5.67271 43.1507 146
   0   8  -6 41.3408 44.9228 124
   0   8  -6 56.0218 48.1159  50
   0   8  -6 38.4577 36.2713  54
   0   8   6 12.6391 44.3825  55
   0  -8   6-18.1904 56.0163 117
   0   8  -6 31.7598 51.7539 102
   0   8   6 42.3893 43.7389  42
   0   8  -6 61.9225 37.9473  43
   0  -8  -6 49.9043 37.0201  26
   0  -8  -6 52.5163 48.2663  34
   0   8  -6 63.2083 49.2450  39
   0   8   6 77.6389 51.9564  37
   0  -8  -6-6.49018 42.4034  29
   0  -8   6 45.5205 43.2826  33
   0  -8  -6-6.68887 44.1832  65
   0  -8  -6-6.41400 42.8265  64
   0   8   6-18.7246 77.3532  59
   0  -8  -6 119.539 52.5983  66
   0  -8  -7 41515.3 1360.47  24
   0   8   7 43537.2 1386.23  11
   0  -8   7 45570.4 1660.59   3
   0   8   7 45589.3 1704.82   4
   0   8  -7 43877.4 1382.09   7
   0   8   7 44062.2 1386.16 148
   0   8   7 43344.7 1370.70 159
   0  -8  -7 42353.6 1367.34 150
   0  -8   7 44358.7 1401.44 147
   0   8  -7 44946.9 1411.57 156
   0  -8   7 44063.3 1399.54 152
   0  -8   7 44191.3 1388.22 146
   0  -8   7 42333.0 1361.74 158
   0   8   7 43895.3 1402.70 145
   0  -8   7 44102.6 1393.55 140
   0   8  -7 43668.3 1385.69 124
   0   8   7 42763.4 1374.16 141
   0   8  -7 43234.8 1376.90 125
   0   8   7 44391.1 1397.70  55
   0   8  -7 43628.7 1377.08  43
   0   8  -7 43445.1 1370.91  54
   0  -8  -7 43251.5 1372.94  51
   0  -8   7 43685.9 1386.93  52
   0  -8   7 40169.1 1559.94 117
   0  -8   7 44806.7 1657.48 101
   0  -8  -7 44086.5 1377.15  26
   0  -8  -7 44520.7 1402.64  29
   0  -8   7 44574.9 1380.20  33
   0   8   7 44293.6 1392.71  42
   0   8  -7 43821.3 1397.06  39
   0  -8  -7 43126.0 1396.52  34
   0  -8  -7 43746.6 1393.20  64
   0  -8  -7 44818.2 1406.77  65
   0  -8  -7 45030.1 1408.27  66
   0   8   7 42065.2 1556.16  59
   0  -8   8 16416.2 567.705  18
   0  -8   8 17245.6 825.767   3
   0   8  -8 16199.0 581.759   7
   0   8   8 17606.6 594.731  11
   0   8   8 16843.4 855.029   4
   0  -8   8 15529.5 567.655 158
   0  -8   8 17314.9 610.192 147
   0  -8   8 16595.4 602.053 152
   0   8  -8 17345.4 617.087 156
   0   8   8 17431.1 598.138 148
   0  -8  -8 15292.7 569.425 150
   0  -8   8 17197.0 597.609 146
   0   8   8 17147.0 607.186 145
   0   8  -8 16208.6 574.344 125
   0   8  -8 16733.8 588.718 124
   0   8   8 16356.7 582.872 141
   0  -8   8 17066.3 595.665 140
   0  -8  -8 16759.1 582.880  51
   0   8  -8 15991.5 576.287  54
   0   8  -8 16801.4 583.869  43
   0   8   8 16456.5 599.427  55
   0  -8   8 16491.3 587.794  52
   0  -8   8 15439.8 808.930 101
   0  -8  -8 17020.8 608.974  66
   0  -8  -8 16159.6 588.535  64
   0  -8  -8 16410.3 583.512  26
   0  -8  -8 16798.3 597.832  34
   0  -8   8 15980.0 573.048  33
   0   8   8 17810.4 601.749  42
   0  -8  -8 16362.0 603.830  29
   0   8  -8 17454.3 603.260  39
   0  -8   8 16675.0 594.662  40
   0   8   9 25666.3 833.630  42
   0   8   9 25469.0 839.192  37
   0  -8  -9 24989.0 840.962  29
   0  -8  -9 25045.5 820.918  26
   0  -8   9 24176.0 824.225  40
   0  -8  -9 24562.2 824.226  34
   0  -8   9 24615.0 1083.83   3
   0   8  -9 24592.4 810.768   7
   0   8   9 25833.7 1122.97   4
   0   8   9 25932.5 827.132  11
   0  -8   9 24034.9 831.011 152
   0   8  -9 23814.5 847.397 156
   0  -8  -9 23362.0 804.274 150
   0   8   9 23766.6 826.420 148
   0  -8   9 24942.8 841.676 147
   0  -8   9 22629.8 799.039 158
   0   8   9 24107.5 816.331 141
   0  -8   9 23680.8 819.913 140
   0  -8   9 24264.9 828.339 146
   0  -8  -9 25525.0 818.698  51
   0   8  -9 24828.7 817.703  43
   0   8  -9 23882.2 811.933  54
   0   8   9 24804.3 835.538  44
   0   8   9 23942.2 825.665  48
   0  -8   9 24276.1 811.451  52
   0   8   9 25381.8 839.019  55
   0   8  -9 24069.9 834.362 102
   0  -8   9 24768.8 1089.17 101
   0   8  -9 22355.2 798.266  89
   0  -8  -9 24607.2 838.021  66
   0  -8  -9 24315.0 812.607  64
   0  -8 -10 1208.36 114.345  25
   0   8  10 1211.34 103.033  11
   0   8  10 1184.06 92.1320   6
   0  -8  10 1232.40 205.186   3
   0   8  10 1207.44 207.091   4
   0   8 -10 1428.21 125.117 156
   0  -8  10 1260.52 120.440 147
   0   8  10 1345.31 116.017 160
   0  -8 -10 1209.68 97.0665 150
   0   8  10 1510.14 117.525 148
   0  -8  10 1673.59 122.918 152
   0  -8  10 1208.66 113.261 146
   0  -8  10 1315.94 105.141 140
   0   8  10 1266.96 105.561 141
   0  -8  10 1453.84 118.880  47
   0   8  10 1519.62 115.577  48
   0  -8  10 1237.79 96.5615  52
   0   8  10 1176.96 112.538  55
   0   8 -10 1401.18 108.981  54
   0  -8  10 1220.26 115.218  56
   0   8  10 1232.41 112.276  44
   0   8 -10 1317.00 109.080  43
   0  -8 -10 1393.04 109.164  51
   0   8 -10 1196.14 114.538 102
   0  -8  10 1518.83 225.581 101
   0  -8 -10 1461.22 117.822  66
   0   8  10 1329.22 112.452  42
   0  -8  10 1282.75 103.429  40
   0  -8 -10 1312.59 108.594  26
   0   8  10 1279.84 117.273  37
   0   8  11 300.620 60.9230  42
   0   8  11 302.942 68.4788  37
   0  -8 -11 238.113 58.9493  26
   0  -8 -11 191.051 58.2534  25
   0   8  11 197.916 50.6592  11
   0   8  11 243.738 64.1701 148
   0  -8  11 245.279 64.2457 147
   0   8 -11 260.244 69.9979 156
   0  -8  11 153.994 53.5876 152
   0   8  11 209.769 51.4986 160
   0   8  11 242.038 54.3907 141
   0   8 -11 241.178 52.0915  43
   0  -8  11 328.601 62.2806  47
   0   8 -11 247.709 55.6728  54
   0  -8  11 210.524 66.1052  56
   0   8  11 160.310 60.5808  55
   0   8  11 220.260 61.1187  44
   0   8  11 241.639 56.9835  48
   0   8 -11 156.235 62.1152 102
   0  -8  11 277.672 108.252 101
   0   8 -11 195.936 51.5080  91
   0  -8 -11 198.189 54.1575  96
   0  -8 -11 286.568 55.9034  66
   0   8  12 1472.90 90.8101  11
   0   8 -12 1018.19 81.9396  43
   0  -8  12 1263.34 94.8336  46
   0  -8  12 1175.29 91.1900  56
   0   8  12 1338.04 95.3965  44
   0   8  12 1094.39 81.9395  48
   0  -8  12 1213.07 88.1001  47
   0   8 -12 1069.32 82.0866  54
   0  -8  12 981.929 83.2123 152
   0   8  12 1008.37 89.2988 148
   0   8  12 1011.50 81.6254 160
   0   8 -12 1046.81 89.5741 102
   0   8 -12 1097.45 88.6902  88
   0  -8 -12 1094.21 81.3480  96
   0   8 -12 1182.19 77.9992  91
   0   8  12 1273.09 93.8319  42
   0  -8 -12 1347.03 91.4866  26
   0  -8 -12 1402.26 95.2475  25
   0   8  12 1257.97 98.1194  37
   0   8  13 9557.53 310.322  42
   0  -8 -13 8110.29 297.148  25
   0  -8 -13 8126.40 298.166  26
   0   8 -13 9131.12 300.147  43
   0  -8  13 9286.04 308.971  56
   0  -8  13 8597.11 299.175  57
   0   8  13 9481.65 309.801  44
   0  -8  13 8022.88 289.813  47
   0  -8  13 9389.83 310.406  46
   0   8 -13 9071.30 310.691 102
   0   8 -13 9154.16 306.089  88
   0   8  13 9123.88 297.928  11
   0  -8 -13 9163.98 306.804  21
   0   9   0 5.01034 41.6862   6
   0  -9   0 26.0796 38.6832  24
   0   9   0 26.2458 46.0027 149
   0   9   0 32.2924 34.7182 145
   0  -9   0 46.6149 42.0956 132
   0  -9   0 10.6664 25.2137 130
   0   9   0-13.5109 40.4337 143
   0   9   0-5.20576 40.5548  49
   0   9   0 10.5463 37.7353  44
   0  -9   0 35.2893 72.8886 106
   0  -9   0-15.4457 65.5543 107
   0   9   0 5.36073 41.1042  37
   0  -9   0 43.1925 40.7251  30
   0  -9   0-5.67408 39.8446  66
   0   9  -1 4148.97 188.728   6
   0  -9   1 4190.37 193.139  22
   0  -9   1 4159.69 189.923  24
   0   9  -1 4805.31 342.321   5
   0  -9  -1 4133.97 192.073 153
   0   9  -1 4032.20 191.915 149
   0  -9   1 3969.40 188.653 152
   0  -9  -1 4078.78 181.218 151
   0  -9   1 3995.81 174.769 147
   0  -9  -1 3915.65 170.824 130
   0  -9  -1 3937.47 184.817 132
   0  -9  -1 3899.17 282.749 129
   0   9  -1 4191.56 178.177 143
   0  -9  -1 4182.53 189.845 134
   0  -9   1 4024.25 182.434 132
   0   9   1 3878.36 181.852 145
   0  -9  -1 3794.94 187.912 133
   0   9   1 3754.75 182.146 143
   0   9   1 4112.58 192.587  44
   0   9  -1 4257.28 192.695  44
   0   9   1 3917.99 192.327  48
   0   9   1 4665.95 196.204  49
   0   9  -1 3982.59 189.964  49
   0  -9  -1 4186.10 268.561 107
   0  -9   1 3624.19 285.120 107
   0  -9  -1 3525.25 274.129 106
   0  -9   1 3766.84 304.666 106
   0   9   1 4059.71 191.433  39
   0  -9   1 3867.55 189.533  30
   0   9  -1 4123.17 193.956  37
   0   9   1 4218.26 195.936  37
   0  -9  -1 4089.60 194.345  30
   0  -9  -1 3776.99 186.424  64
   0  -9  -1 3886.84 194.297  66
   0   9   2 4878.06 221.212   6
   0  -9   2 4859.38 218.830  24
   0   9  -2 5023.45 221.943  12
   0  -9  -2 4633.51 209.320  25
   0  -9   2 4906.64 221.729  22
   0  -9  -2 5821.61 227.933 151
   0  -9   2 5443.62 231.696 153
   0   9  -2 5662.70 228.384 149
   0   9  -2 5357.40 218.999 156
   0  -9   2 5430.63 217.714 147
   0   9   2 5550.73 235.659 149
   0  -9   2 5530.71 232.223 152
   0  -9  -2 5294.82 231.365 153
   0   9   2 5252.29 230.141 143
   0  -9  -2 5544.19 229.258 134
   0  -9  -2 5377.79 213.338 130
   0  -9  -2 5568.64 229.214 132
   0  -9  -2 4854.68 328.792 129
   0   9   2 5010.62 222.365 145
   0  -9   2 5239.13 228.430 133
   0   9   2 5158.85 230.378  48
   0   9   2 5074.98 223.200  49
   0   9   2 5179.17 230.736  44
   0   9  -2 5284.74 228.361  44
   0   9  -2 4818.44 218.427  50
   0  -9   2 5278.92 377.547 106
   0  -9  -2 5288.66 309.521 106
   0  -9   2 5410.80 366.437 107
   0  -9  -2 5740.38 397.633 109
   0  -9  -2 4848.96 224.684  34
   0   9   2 5066.81 228.165  39
   0   9  -2 4536.52 222.794  37
   0   9  -2 5285.51 225.427  36
   0  -9   2 4939.04 221.147  30
   0   9   2 4836.15 226.899  37
   0  -9  -2 4763.67 227.812  30
   0   9   2 5288.07 313.179  58
   0  -9  -2 4806.74 225.339  64
   0  -9  -2 5043.54 233.994  66
   0  -9   3 1806.79 114.498  22
   0  -9   3 1553.93 104.931  24
   0  -9   3 2001.79 192.641   2
   0   9  -3 1869.13 115.729  12
   0   9   3 1825.63 118.429   6
   0  -9  -3 1527.67 113.640 153
   0   9   3 1726.78 119.510 149
   0  -9   3 1533.23 113.993 152
   0  -9   3 1742.50 110.001 147
   0   9  -3 1634.60 109.026 156
   0  -9  -3 1611.33 110.410 151
   0   9  -3 1761.63 109.245 149
   0  -9  -3 1568.64 112.092 134
   0   9   3 1802.12 121.239 143
   0  -9   3 1760.02 115.955 133
   0  -9  -3 1481.07 98.2463 135
   0  -9  -3 1718.05 198.049 129
   0   9   3 1540.75 112.288 145
   0   9   3 1732.02 120.236  48
   0   9  -3 1754.21 116.248  50
   0   9   3 1829.90 121.647  44
   0   9  -3 1567.75 111.101 102
   0  -9  -3 1620.28 234.336 109
   0  -9   3 1685.80 214.164 107
   0  -9   3 1908.90 237.046 106
   0  -9   3 1857.99 120.304  31
   0   9   3 1688.08 118.207  37
   0   9   3 1586.59 111.153  42
   0   9  -3 1738.39 120.713  39
   0   9  -3 1744.06 121.366  37
   0  -9   3 1664.51 109.796  30
   0  -9  -3 1857.07 122.358  34
   0   9  -3 1711.34 114.607  36
   0  -9   3 1662.29 111.163  32
   0   9   3 1738.53 167.209  58
   0  -9  -3 1624.43 116.066  64
   0  -9  -3 2018.84 130.096  66
   0  -9  -4 2208.70 136.305 151
   0  -9   4 2290.99 143.759 152
   0  -9   4 2327.94 138.953 147
   0  -9  -4 2073.23 140.482 153
   0   9   4 2573.25 146.106 149
   0   9  -4 2340.87 141.419 156
   0   9  -4 2323.64 126.673 149
   0   9   4 2232.11 122.320 148
   0  -9  -4 2178.94 125.185 135
   0  -9   4 2307.22 139.301 133
   0   9   4 2366.40 146.339 145
   0   9   4 2528.98 149.555  44
   0   9  -4 2433.24 142.838  50
   0   9  -4 2253.38 139.933 102
   0  -9   4 2222.55 257.120 107
   0  -9  -4 2808.23 298.981 109
   0   9  -4 2532.24 145.880  36
   0  -9  -4 2355.17 138.035  29
   0   9   4 2495.85 148.104  37
   0   9  -4 2394.69 145.724  37
   0   9  -4 2426.02 147.834  39
   0  -9   4 2416.21 141.944  31
   0  -9   4 2591.60 140.515  32
   0   9   4 2513.17 142.601  42
   0  -9  -4 2444.16 147.455  34
   0   9   4 2127.76 133.398  11
   0   9  -4 2404.67 136.652  12
   0  -9   4 2167.85 214.100   2
   0   9  -4 2891.24 274.848   5
   0   9  -4 2533.74 143.203   7
   0   9   4 2299.78 138.303   6
   0   9  -5 1620.34 224.404   5
   0   9   5 1906.18 123.962  11
   0   9   5 1599.57 115.928   6
   0  -9   5 1919.05 212.293   2
   0  -9   5 1717.57 108.420  19
   0   9  -5 1771.11 115.602  12
   0   9  -5 1704.85 120.057   7
   0  -9  -5 1736.28 117.789  24
   0   9   5 1655.62 110.180 148
   0  -9   5 1460.06 120.247 152
   0   9  -5 1771.87 125.491 156
   0  -9   5 1673.26 121.378 147
   0   9   5 1970.78 128.138 149
   0  -9  -5 1748.34 123.211 151
   0   9   5 1699.81 127.558 145
   0   9   5 1639.14 125.854 143
   0  -9  -5 1602.03 108.125 135
   0   9  -5 1803.40 125.193  50
   0   9   5 2010.84 133.216  44
   0   9  -5 1796.67 110.765  43
   0   9  -5 1840.01 126.216 102
   0  -9   5 1964.25 254.416 107
   0  -9  -5 1478.92 241.263 109
   0  -9   5 1772.19 112.649  32
   0  -9   5 1707.95 118.512  31
   0  -9  -5 1961.39 127.049  29
   0   9   5 1823.51 129.671  37
   0   9  -5 1693.00 125.644  39
   0  -9  -5 1711.46 112.099  32
   0   9   5 1823.80 124.580  42
   0  -9   5 1823.12 124.713  33
   0  -9  -5 1929.02 137.359  66
   0  -9  -5 1548.52 120.388  64
   0  -9   6 6284.92 418.718   2
   0   9  -6 6566.72 275.033   7
   0   9   6 6008.48 264.077   6
   0   9  -6 5688.53 254.278  12
   0  -9  -6 6006.80 261.345  24
   0  -9   6 6358.73 425.992   3
   0   9   6 5655.82 263.829  11
   0   9  -6 6664.97 285.142 156
   0  -9   6 6910.57 286.849 147
   0   9   6 6127.98 261.341 148
   0  -9   6 6226.57 278.861 140
   0   9   6 5823.36 246.234 141
   0   9   6 6201.87 282.963 143
   0   9  -6 5975.08 267.993 124
   0   9   6 6483.28 282.656  44
   0   9  -6 6094.10 274.461  50
   0   9   6 6021.15 272.549  55
   0   9   6 6126.37 278.346  48
   0   9  -6 5665.30 252.189  43
   0   9  -6 6328.50 278.554 102
   0  -9  -6 6619.63 281.944  29
   0   9   6 6029.01 270.300  42
   0   9  -6 6135.60 279.178  39
   0  -9  -6 6017.38 277.896  34
   0   9   6 6303.96 280.847  37
   0  -9   6 6267.84 270.405  33
   0  -9  -6 6419.64 281.704  64
   0  -9  -6 6309.23 288.665  66
   0   9   7 282.204 61.8103  11
   0   9  -7 178.339 57.7113   7
   0  -9  -7 234.936 65.6915  25
   0   9   7 160.935 54.9620   6
   0  -9  -7 171.401 50.7926  24
   0  -9   7 336.379 123.879   3
   0  -9   7 139.392 62.4579 147
   0   9   7 227.521 57.9392 148
   0   9  -7 85.3373 64.2742 156
   0   9   7 128.241 46.7067 159
   0   9  -7 219.945 60.3415 125
   0   9   7 164.913 46.8659 141
   0   9   7 150.908 65.0613 145
   0  -9   7 141.826 60.3841 140
   0   9  -7 77.5350 50.1661 124
   0  -9   7 183.962 59.8990  52
   0   9   7 164.604 60.1353  55
   0   9  -7 170.783 49.8615  54
   0   9  -7 183.752 63.6235  50
   0   9   7 182.465 64.9200  48
   0  -9   7 48.4335 91.4444 101
   0   9  -7 216.149 70.3155 102
   0  -9   7 155.497 51.2564  33
   0   9   7 177.173 67.2145  37
   0  -9  -7 134.611 45.9582  26
   0   9   7 177.685 64.3486  42
   0   9  -7 141.104 50.2980  43
   0  -9  -7 118.453 60.9283  34
   0  -9  -7 118.521 61.3884  29
   0   9  -7 200.591 66.3472  39
   0  -9  -7 221.933 57.6819  64
   0  -9  -7 150.762 67.0795  66
   0  -9   8 697.483 154.190   3
   0   9   8 618.276 76.8901   6
   0  -9   8 581.311 67.9301  18
   0   9  -8 589.837 79.0939   7
   0  -9  -8 604.532 91.1701  25
   0   9   8 577.713 80.4656  11
   0  -9   8 464.660 84.7178 147
   0   9   8 422.781 74.7026 148
   0   9  -8 357.305 78.2475 156
   0  -9   8 367.894 80.9452 152
   0   9   8 430.080 68.6230 141
   0   9  -8 474.848 74.2703 124
   0   9  -8 451.978 65.9495 125
   0  -9   8 480.352 79.3810 140
   0   9  -8 502.397 67.6148  54
   0   9   8 706.821 88.5830  48
   0  -9   8 471.352 81.9899  52
   0   9   8 536.131 81.7867  55
   0   9  -8 677.438 78.0921  43
   0  -9   8 528.319 141.582 101
   0  -9  -8 663.116 84.3888  64
   0  -9  -8 499.208 88.3496  66
   0  -9   8 567.394 82.3367  40
   0  -9  -8 588.248 71.6374  26
   0   9   8 840.638 101.157  37
   0  -9   8 560.890 72.3185  33
   0  -9  -8 505.102 79.0117  29
   0   9  -8 565.973 86.2183  39
   0  -9  -8 635.604 86.7896  34
   0   9   8 425.719 76.0734  42
   0  -9  -9 6007.30 252.605  26
   0  -9  -9 6004.65 261.318  30
   0  -9  -9 5666.53 262.505  34
   0   9   9 6224.66 278.307  37
   0  -9   9 5794.84 263.364  40
   0   9   9 6335.83 271.657  42
   0   9   9 6045.64 261.885  11
   0   9  -9 5708.56 252.472   7
   0   9   9 5936.31 247.147   6
   0  -9   9 5958.62 428.865   3
   0  -9   9 5771.43 272.511 147
   0   9   9 5596.87 258.477 148
   0  -9   9 5518.87 266.922 152
   0   9  -9 5740.62 278.326 156
   0   9   9 5491.69 246.520 141
   0   9   9 5695.13 265.917  48
   0   9   9 5535.38 267.537  55
   0   9  -9 5648.15 245.033  54
   0  -9   9 5818.79 255.440  52
   0   9  -9 5831.42 251.733  43
   0  -9   9 4602.68 392.035 101
   0  -9  -9 5372.85 242.423  96
   0   9  -9 5843.47 250.595  89
   0  -9  -9 6085.64 277.848  66
   0  -9  -9 5759.91 254.579  64
   0  -9 -10 94.6252 43.8189  26
   0   9  10 86.7404 60.6570  37
   0  -9  10 92.8615 52.1712  40
   0   9  10 111.845 56.1710  42
   0  -9 -10 192.719 46.1156  30
   0   9  10 112.464 41.9953   6
   0   9  10 46.0141 43.4667  11
   0  -9  10 104.049 53.7961 152
   0   9 -10 75.1055 56.2362 156
   0   9  10 67.1417 46.4976 148
   0  -9  10 131.149 64.5200 147
   0   9  10 140.245 60.3623 160
   0   9  10 115.863 44.7876 141
   0  -9  10 59.5962 42.2451 133
   0  -9  10 79.1291 56.0382  56
   0  -9  10 100.995 57.0603  47
   0  -9  10 78.0917 44.9162  52
   0   9  10 86.1966 55.6024  55
   0   9  10 72.1921 51.5909  44
   0   9 -10 94.6270 49.7021  43
   0   9  10 67.5698 54.8839  48
   0   9 -10 109.766 45.6544  54
   0  -9  10 90.3976 93.3922 101
   0   9 -10 66.2128 61.5592 102
   0  -9 -10 92.2727 41.5841  96
   0  -9 -10 105.486 54.1585  66
   0   9  11 9293.86 332.820  42
   0  -9 -11 8369.53 313.455  26
   0  -9 -11 8825.69 333.795  25
   0   9  11 9313.99 340.740  37
   0   9  11 8347.58 324.820 148
   0   9  11 8041.80 324.172 160
   0  -9  11 8183.39 333.651 147
   0  -9  11 7898.56 322.146 152
   0   9 -11 8500.86 342.857 156
   0   9  11 8912.15 325.160  48
   0  -9  11 8950.37 336.105  56
   0   9  11 8965.32 335.029  44
   0   9 -11 8176.14 312.843  43
   0  -9  11 8020.13 321.635  47
   0   9  11 9032.48 322.493  11
   0   9 -11 8850.44 335.664 102
   0  -9 -11 7157.74 298.485  96
   0   9 -11 8327.39 315.129  91
   0  -9 -11 8243.56 323.614  66
   0   9  12 1406.66 85.1352  11
   0  -9  12 1474.62 95.3654  45
   0  -9  12 1568.93 97.0427  46
   0   9  12 1557.92 88.6885  48
   0  -9  12 1603.28 91.9932  47
   0   9  12 1641.53 98.4361  44
   0  -9  12 1695.57 102.069  56
   0  -9  12 1522.68 99.7327 147
   0   9 -12 1409.54 101.358 156
   0   9  12 1287.28 90.5422 148
   0  -9  12 1375.40 90.6745 152
   0   9 -12 1646.61 101.584 102
   0   9 -12 1288.37 78.1544  91
   0   9 -12 1624.64 99.6542  88
   0   9  12 1550.79 95.1394  42
   0  -9 -12 1468.18 83.4924  26
   0  -9 -12 1605.48 96.5869  25
   0   9  12 1724.70 103.588  37
   0   9  13 46.3320 23.5654  42
   0   9  13 40.6295 28.5316  37
   0  -9  13 19.8676 24.4273  56
   0  -9  13 31.9646 27.7183  46
   0   9  13-2.39801 25.4761  44
   0  -9  13 17.3600 24.1532  45
   0   9 -13 20.7647 31.4679 102
   0   9 -13 28.4482 23.9944  88
   0  -9 -13 2.44029 23.6476  21
   0  10   0 22973.0 726.886   6
   0 -10   0 21631.4 725.538  24
   0 -10   0 21226.3 706.553 151
   0  10   0 21935.0 727.304 149
   0  10   0 21632.8 711.352 143
   0 -10   0 20783.3 873.368 129
   0  10   0 21067.6 700.041 145
   0 -10   0 20582.9 691.211 130
   0 -10   0 21247.8 715.333 132
   0 -10   0 21431.5 717.445 134
   0  10   0 21667.7 727.876  44
   0  10   0 22090.0 726.600  49
   0 -10   0 19266.1 850.175 107
   0 -10   0 20343.9 893.793 106
   0  10   0 21893.7 731.530  37
   0 -10   0 21235.3 729.035  30
   0  10   0 20672.1 712.949  42
   0 -10   0 21758.6 720.013  64
   0 -10   1 5754.10 247.028  22
   0  10  -1 5189.84 390.880   5
   0 -10  -1 5103.53 239.770  24
   0 -10   1 5673.11 242.640  24
   0  10  -1 5605.12 242.025   6
   0 -10  -1 5490.24 231.509 151
   0 -10  -1 5578.06 245.139 153
   0  10  -1 5582.11 243.993 149
   0 -10   1 5766.15 245.288 152
   0 -10   1 5335.46 231.646 132
   0  10   1 5150.96 237.233 143
   0 -10  -1 5467.55 238.014 134
   0  10   1 5587.26 231.746 145
   0 -10  -1 5293.75 217.475 130
   0  10  -1 5344.22 223.401 143
   0 -10  -1 5438.54 353.568 129
   0 -10  -1 5263.48 236.551 132
   0 -10   1 4978.20 210.128 130
   0  10  -1 5305.78 241.516  49
   0  10   1 5507.27 241.809  49
   0  10   1 5667.65 247.550  44
   0  10  -1 5189.10 239.743  44
   0  10  -1 5463.05 235.443  50
   0 -10   1 5217.61 381.205 106
   0 -10  -1 4643.50 332.976 106
   0  10  -1 5236.02 227.047 102
   0 -10   1 5148.55 357.346 107
   0  10   1 5118.25 232.042  42
   0 -10   1 5547.69 242.772  30
   0 -10  -1 5101.18 242.907  30
   0  10   1 5570.46 246.908  39
   0  10  -1 5282.09 237.267  36
   0 -10   1 5404.58 241.963  32
   0  10   1 5593.88 248.000  37
   0  10  -1 4944.43 229.588  42
   0 -10  -1 5552.49 240.611  34
   0  10  -1 5294.98 244.252  37
   0 -10  -1 5347.95 250.695  66
   0 -10  -1 5607.60 245.267  64
   0 -10   1 5131.95 228.767  64
   0  10   2 2116.14 128.173   8
   0  10  -2 2088.88 134.403  12
   0 -10   2 1984.40 131.320  22
   0  10  -2 1882.57 241.121   5
   0 -10   2 1823.21 127.427  24
   0 -10  -2 2066.33 121.584  25
   0  10   2 2027.18 133.646   6
   0 -10   2 2299.46 142.582 153
   0 -10  -2 2312.70 132.573 151
   0 -10  -2 2220.00 142.866 153
   0  10  -2 2177.69 135.149 149
   0 -10   2 2140.27 137.809 152
   0 -10   2 2314.81 127.398 147
   0  10   2 2374.23 145.000 149
   0 -10  -2 2191.47 135.695 134
   0 -10   2 2011.63 124.941 132
   0 -10  -2 2540.97 235.190 129
   0 -10  -2 2139.96 116.791 135
   0 -10  -2 2103.04 120.773 130
   0 -10  -2 2486.27 140.166 132
   0 -10   2 2108.40 136.761 133
   0  10   2 2399.29 136.394 145
   0  10   2 2358.43 141.520 143
   0  10   2 2225.43 139.756  44
   0  10   2 2184.01 141.833  48
   0  10   2 1966.66 129.951  49
   0  10  -2 2291.58 137.230  50
   0 -10   2 2149.02 239.493 107
   0  10  -2 2271.52 132.876 102
   0 -10   2 2460.97 265.032 106
   0  10   2 2245.34 135.178  42
   0 -10  -2 2016.94 137.405  30
   0 -10   2 2180.82 134.330  32
   0 -10   2 2050.16 134.316  30
   0 -10  -2 2182.87 138.092  34
   0  10   2 2106.43 138.091  39
   0  10  -2 2127.38 140.687  37
   0  10  -2 1973.53 131.436  36
   0  10   2 2061.41 140.016  37
   0 -10  -2 2028.27 134.726  64
   0 -10  -2 2283.52 146.419  66
   0 -10  -3 5712.27 245.414  25
   0  10   3 5592.38 253.590   6
   0 -10   3 5298.47 241.775  24
   0  10  -3 5463.16 248.329  12
   0 -10   3 5637.36 250.258  22
   0 -10  -3 5314.38 252.599  24
   0 -10   3 7031.27 277.590 152
   0 -10   3 6239.63 251.244 147
   0  10  -3 5805.97 249.622 156
   0  10  -3 6159.92 251.613 149
   0 -10  -3 5977.28 262.551 153
   0  10   3 6127.13 264.957 149
   0 -10  -3 5972.22 254.967 151
   0 -10   3 6084.18 264.188 153
   0 -10  -3 5681.77 379.014 129
   0 -10  -3 5585.23 232.217 135
   0 -10  -3 6089.86 261.855 134
   0  10   3 5499.17 257.088 143
   0 -10   3 5970.85 260.953 133
   0  10   3 5956.58 257.171 145
   0  10  -3 5780.00 253.793  50
   0  10   3 5796.81 261.452  44
   0  10   3 5252.19 246.406  49
   0  10   3 5668.13 262.782  48
   0 -10   3 5289.40 413.870 107
   0  10  -3 5743.18 251.309 102
   0  10   3 5637.94 257.911  39
   0  10   3 6050.88 264.767  37
   0  10  -3 5466.34 256.595  37
   0 -10   3 5557.92 251.163  32
   0 -10   3 5321.97 253.973  31
   0  10   3 5557.57 250.075  42
   0 -10  -3 5827.46 261.785  34
   0  10  -3 5624.88 258.962  39
   0  10  -3 5966.04 257.331  36
   0 -10  -3 6026.09 270.789  66
   0 -10  -3 5979.65 265.345  64
   0  10  -4 341.166 135.339   5
   0 -10  -4 176.480 56.8444  25
   0 -10   4 188.433 50.0395  24
   0  10  -4 139.768 52.3187  12
   0 -10   4 72.0518 58.4806   2
   0 -10  -4 193.856 59.3283  24
   0  10  -4 76.0667 51.6224   7
   0  10   4 204.733 57.3055   6
   0  10   4 303.668 64.8769 149
   0 -10   4 287.765 67.9714 152
   0  10  -4 298.049 58.6403 156
   0 -10   4 272.548 59.4206 147
   0 -10  -4 263.564 59.2310 151
   0 -10   4 240.693 62.0286 153
   0  10  -4 243.041 52.0576 149
   0  10   4 168.229 59.2750 145
   0  10   4 268.786 72.8330 143
   0 -10   4 263.587 66.8126 133
   0 -10  -4 157.994 42.8974 135
   0  10   4 248.870 69.4941  48
   0  10   4 285.885 68.4952  44
   0  10   4 176.216 52.1400  49
   0  10  -4 245.967 60.7791  50
   0  10  -4 206.644 57.5122 102
   0 -10   4 429.085 152.367 107
   0  10  -4 262.760 65.5485  37
   0 -10   4 244.239 55.6581  32
   0  10   4 249.375 69.0451  37
   0  10  -4 236.755 58.7553  36
   0 -10  -4 176.839 60.3436  34
   0  10   4 135.654 49.5121  42
   0 -10   4 208.356 60.1113  31
   0 -10  -4 156.806 48.6898  32
   0  10  -4 150.039 61.1576  39
   0 -10  -4 235.500 61.6622  64
   0  10  -5 8764.28 363.183 156
   0 -10   5 9235.97 364.196 147
   0  10   5 8876.92 361.772 149
   0 -10   5 8540.97 370.006 152
   0 -10  -5 8907.10 364.049 151
   0  10   5 9191.21 372.998 145
   0 -10   5 8991.04 364.276 133
   0 -10  -5 8494.02 338.869 135
   0  10  -5 8930.06 363.796  50
   0  10   5 9213.10 374.024  44
   0  10  -5 9071.81 366.174 102
   0 -10  -5 8931.84 348.150  32
   0 -10  -5 9522.32 377.783  30
   0 -10   5 9354.94 354.373  32
   0 -10   5 9553.03 368.355  33
   0 -10   5 9058.23 361.875  31
   0  10  -5 9359.62 372.592  39
   0 -10  -5 9321.37 377.118  34
   0  10   5 9125.80 372.047  37
   0  10   5 8762.40 360.386  42
   0 -10   5 9507.13 512.814   2
   0  10  -5 9389.85 366.229   7
   0  10  -5 9490.57 355.627  12
   0 -10  -5 9610.01 368.427  25
   0 -10   5 8956.68 343.614  19
   0  10   5 9358.17 361.457   6
   0 -10  -5 8257.67 353.360  24
   0 -10  -6 1014.28 101.919  25
   0 -10   6 878.532 159.244   3
   0 -10  -6 689.797 80.5708  24
   0  10   6 844.178 91.3311   6
   0  10  -6 894.617 95.7008   7
   0  10  -6 776.733 83.1398  12
   0  10   6 799.966 89.0018  11
   0 -10   6 974.256 96.1819 147
   0  10   6 950.400 84.0823 148
   0  10  -6 888.411 99.0718 156
   0  10  -6 923.539 94.4804 124
   0 -10   6 1048.36 96.1602 133
   0  10  -6 765.006 76.2874  43
   0  10  -6 936.956 100.373  50
   0  10   6 969.849 102.854  44
   0 -10   6 1009.66 102.892  52
   0  10  -6 911.010 98.7098 102
   0 -10   6 886.726 158.281 101
   0  10   6 721.187 89.8524  42
   0 -10  -6 849.087 96.3507  30
   0 -10   6 1028.20 98.0507  33
   0  10   6 814.522 99.3830  37
   0  10  -6 908.847 100.934  39
   0 -10  -6 951.918 102.007  64
   0 -10  -6 780.356 101.858  66
   0 -10   7 10010.7 566.396   3
   0 -10  -7 9836.19 404.357  25
   0  10  -7 9935.16 395.027   7
   0  10   7 10163.2 389.498   6
   0  10   7 9942.60 393.992  11
   0 -10  -7 10006.1 379.882  24
   0 -10   7 10266.7 406.273 147
   0  10  -7 10277.8 411.862 156
   0  10   7 10102.9 382.915 148
   0  10   7 10142.1 388.026 159
   0 -10   7 9763.29 392.361 133
   0  10  -7 10076.9 391.455 124
   0  10  -7 9670.23 383.612 125
   0  10  -7 10254.7 378.153  43
   0  10   7 10520.1 414.055  44
   0  10   7 9710.29 372.771  49
   0  10  -7 9889.69 400.620  50
   0 -10   7 10399.7 405.146  52
   0  10   7 10262.7 408.723  48
   0 -10   7 9036.05 545.902 101
   0  10  -7 9997.32 405.393 102
   0  10   7 9938.98 397.979  42
   0  10   7 10299.8 410.832  37
   0 -10  -7 10584.1 411.786  30
   0 -10  -7 10279.7 411.282  34
   0  10  -7 10572.9 409.641  39
   0 -10   7 10794.8 398.449  33
   0 -10  -7 10409.7 409.739  64
   0 -10  -7 9983.95 414.866  66
   0  10  -8 210.813 61.6097   7
   0  10   8 90.7416 48.5117   6
   0 -10  -8 66.2696 54.1775  25
   0 -10   8 96.5900 41.4800  18
   0  10   8 102.110 48.9836  11
   0 -10   8 45.1388 79.2637   3
   0  10  -8 77.4699 57.4923 156
   0  10   8 104.279 53.8591 148
   0 -10   8 116.122 58.3175 147
   0 -10   8 88.7747 62.8369 152
   0  10  -8 111.230 48.4350 125
   0 -10   8 105.074 47.8242 133
   0  10  -8 144.604 57.2264 124
   0 -10   8 79.5323 52.8726  52
   0  10   8 7.21933 54.9490  48
   0  10  -8 77.4123 62.0915  50
   0 -10   8-66.8728 97.0867 101
   0  10  -8 42.9920 61.6590 102
   0 -10  -8 132.651 63.6067  66
   0 -10  -8 131.442 57.2020  64
   0  10   8 46.8173 57.1900  42
   0 -10  -8 50.8583 52.0363  34
   0 -10   8 91.1209 58.7539  40
   0  10  -8 104.486 42.3188  43
   0  10   8 110.774 62.7272  37
   0 -10   8 69.9324 48.5370  33
   0 -10  -8 76.4570 57.8686  30
   0  10  -8 64.0979 62.8360  39
   0 -10  -9 1112.95 102.699  25
   0 -10  -9 893.094 89.4747  30
   0  10   9 886.228 94.2436  42
   0 -10   9 1047.21 97.1574  40
   0  10   9 1043.94 106.584  37
   0  10   9 734.080 81.7613 148
   0  10  -9 843.012 102.002 156
   0 -10   9 823.564 85.3166 153
   0 -10   9 1059.99 102.291 147
   0  10   9 1032.62 103.278 160
   0 -10   9 935.092 98.1802 152
   0 -10   9 1033.62 86.9732 133
   0  10   9 893.419 81.7463   6
   0  10  -9 1138.86 95.6096   7
   0  10   9 955.995 89.6801  11
   0 -10  -9 1072.67 106.033  66
   0  10  -9 759.670 81.5484  89
   0  10  -9 952.586 80.7306  43
   0  10   9 972.116 98.5864  48
   0 -10   9 1009.30 95.3265  52
   0 -10   9 797.691 95.1661  47
   0  10  10 131.571 59.4806  37
   0 -10 -10 156.281 44.1206  30
   0  10  10 106.982 45.8303  42
   0 -10  10 88.7291 43.2579  40
   0 -10 -10 111.126 37.8381  26
   0 -10  10 147.563 55.0892  47
   0 -10  10 97.4169 44.1019  52
   0  10  10 127.316 52.0889  48
   0  10  10 93.7730 42.3073 148
   0 -10  10 122.842 53.2346 152
   0 -10  10 102.795 49.7270 147
   0  10 -10 137.780 54.6874 156
   0  10  10 134.016 55.7441 160
   0 -10  10 97.9495 43.0515 153
   0  10  10 147.303 45.9839  11
   0  10 -10 102.569 38.9455  89
   0 -10 -10 146.863 50.3077  66
   0  10  11 397.214 63.7798  37
   0  10  11 434.915 57.4350  42
   0 -10  11 501.604 62.8815 152
   0  10  11 373.692 51.9372 148
   0  10  11 424.457 62.0610 160
   0  10 -11 382.757 62.1036 156
   0 -10  11 480.771 61.5419 147
   0 -10  11 550.266 61.1529  47
   0  10  11 419.249 56.9826  48
   0  10  11 398.010 60.4291  44
   0 -10 -11 484.706 59.0869  66
   0  10 -11 404.731 53.3773  91
   0  10 -11 361.928 57.6494  88
   0 -10 -11 440.325 62.5824  25
   0 -10  12 1240.23 76.7594  46
   0 -10  12 1262.71 77.6970  56
   0  10  12 1138.85 74.6928  44
   0 -10  12 1134.01 69.5774  47
   0 -10  12 1179.97 71.7327  45
   0  10 -12 1180.24 76.4926 102
   0  10 -12 874.672 54.8360  91
   0  10 -12 1000.59 71.7858  88
   0  10  12 1033.95 66.4955  39
   0  10  12 1110.39 67.3996  42
   0  10  12 1330.46 79.5840  37
   0 -10 -12 1179.82 75.4270  25
   0 -11   0 27.6077 48.4569  22
   0  11   0-25.3964 85.6537   5
   0  11   0-26.1621 51.7331   6
   0 -11   0 27.0055 52.9948  24
   0 -11   0-26.4434 43.0804 151
   0  11   0-6.80665 52.6002 149
   0 -11   0 78.3064 50.1071 134
   0 -11   0 23.8807 44.2675 132
   0 -11   0 18.5723 65.1962 129
   0  11   0-5.59389 40.7560 143
   0  11   0 14.3149 36.5803 145
   0  11   0 6.73666 49.9508  49
   0  11   0-11.1725 41.4206  50
   0  11   0-6.80208 52.5650  44
   0  11   0-5.84101 45.1380  42
   0  11   0 6.94461 52.8076  37
   0 -11   0-6.90711 49.4171  30
   0 -11   0-24.9142 45.3801  64
   0  11  -1 2217.15 140.442  12
   0 -11  -1 2207.75 143.383  24
   0  11  -1 1984.09 257.789   5
   0 -11   1 2145.29 141.056  24
   0 -11   1 2474.31 148.953  22
   0 -11   1 1927.94 121.326 151
   0 -11  -1 1982.99 142.396 153
   0 -11  -1 2022.41 127.493 151
   0  11  -1 1994.76 137.784 149
   0 -11   1 2289.49 226.477 129
   0 -11  -1 2062.10 137.378 134
   0 -11   1 2254.16 132.557 132
   0  11   1 2211.54 132.900 145
   0  11   1 2246.79 137.175 143
   0 -11  -1 1679.07 109.151 130
   0  11  -1 1882.99 120.204 143
   0 -11  -1 2087.00 135.256 132
   0 -11   1 1940.85 127.559 134
   0 -11  -1 1861.15 207.619 129
   0 -11   1 2100.11 142.783 133
   0  11   1 2201.90 144.803  44
   0  11   1 1923.96 135.769  49
   0  11  -1 2281.74 146.939  49
   0  11  -1 1902.51 130.294  50
   0  11  -1 2243.09 145.630  44
   0  11  -1 1768.02 124.122 102
   0 -11   1 2129.37 229.804 107
   0  11   1 2239.05 147.276  39
   0 -11   1 2064.63 139.065  32
   0  11  -1 2212.94 147.281  37
   0  11   1 2078.97 133.550  42
   0 -11  -1 2518.65 148.524  32
   0  11  -1 2387.50 143.267  36
   0 -11   1 2351.05 146.708  30
   0 -11  -1 2115.04 143.911  30
   0  11   1 2245.14 147.897  37
   0 -11  -1 2097.20 139.805  64
   0  11  -2 57511.0 2023.53   5
   0 -11   2 54442.4 1704.21  24
   0  11   2 52127.3 1689.22   8
   0 -11   2 52887.9 1706.89  22
   0  11   2 53340.8 1706.72   6
   0  11  -2 52646.6 1704.95  12
   0 -11   2 58675.8 1720.76 152
   0  11   2 56543.7 1721.45 149
   0 -11   2 57117.6 1717.73 153
   0  11  -2 55482.8 1705.83 149
   0 -11  -2 54136.9 1716.05 153
   0 -11  -2 54876.1 1697.89 151
   0 -11  -2 56218.8 1709.40 134
   0  11   2 55107.5 1701.92 145
   0 -11   2 54646.4 1712.74 133
   0 -11   2 53096.0 1691.37 132
   0 -11  -2 55522.5 1905.00 129
   0 -11   2 53146.5 1692.26 134
   0  11   2 55229.0 1709.38 143
   0  11   2 54557.6 1717.53  44
   0  11   2 53856.0 1706.44  49
   0  11  -2 54558.6 1700.78  50
   0  11  -2 54965.1 1695.36 102
   0 -11   2 54410.9 1954.31 107
   0 -11   2 55741.4 1708.29  30
   0  11  -2 54371.2 1717.18  37
   0 -11   2 52814.9 1708.07  32
   0  11   2 53323.8 1698.15  42
   0  11  -2 53821.0 1703.22  36
   0 -11  -2 54789.0 1720.45  30
   0 -11  -2 52575.0 1679.42  25
   0  11   2 54619.1 1717.32  39
   0  11   2 55628.8 1719.37  37
   0 -11  -2 52126.7 1705.26  32
   0 -11   2 53878.3 1716.70  31
   0 -11  -2 53873.0 1724.55  66
   0 -11  -2 55398.6 1718.00  64
   0  11   3 24551.6 833.423   6
   0  11   3 23103.2 817.037   8
   0  11  -3 24297.1 828.057  12
   0 -11   3 24164.9 828.507  22
   0 -11  -3 23620.9 833.928  24
   0 -11   3 24463.7 823.899  24
   0  11  -3 25450.4 827.199 149
   0 -11   3 26029.8 822.489 147
   0 -11   3 25652.8 843.586 153
   0 -11   3 25366.6 844.076 152
   0 -11  -3 25482.3 829.758 151
   0  11   3 25126.4 845.702 149
   0 -11  -3 26027.2 848.389 153
   0  11   3 25670.1 836.675 145
   0 -11  -3 25581.5 838.712 134
   0 -11   3 24597.2 816.233 132
   0  11   3 25306.7 841.759 143
   0 -11   3 25687.0 841.268 133
   0  11  -3 25832.2 833.181  50
   0  11   3 23950.6 840.634  44
   0  11   3 24898.7 831.796  49
   0  11   3 24898.1 846.385  48
   0  11  -3 25471.2 829.621 102
   0 -11   3 25024.2 841.112  31
   0 -11  -3 23764.2 827.127  32
   0 -11  -3 23710.8 843.617  30
   0 -11  -3 24640.4 840.919  34
   0 -11   3 24856.1 833.443  32
   0 -11  -3 23716.0 815.650  25
   0  11  -3 24185.9 842.097  39
   0  11  -3 24268.9 838.970  37
   0  11  -3 24048.1 831.619  36
   0  11   3 24885.4 841.247  39
   0  11   3 24051.4 825.422  42
   0  11   3 24392.3 842.350  37
   0 -11  -3 25834.3 859.279  66
   0 -11  -3 24394.7 845.850  64
   0 -11  -4 6789.42 290.987  25
   0 -11  -4 6794.76 297.153  24
   0  11   4 6538.49 296.231   6
   0  11  -4 6465.89 285.707  12
   0 -11   4 6888.54 282.016  24
   0  11  -4 6592.87 294.999   7
   0  11   4 6826.12 303.063 149
   0 -11   4 7117.17 302.612 153
   0 -11  -4 7112.79 295.894 151
   0  11  -4 6718.98 278.070 149
   0 -11   4 6967.86 289.701 147
   0 -11   4 7426.31 311.765 152
   0  11   4 7091.28 302.659 145
   0  11   4 6857.74 305.710 143
   0 -11   4 6974.33 301.156 133
   0 -11   4 6707.31 278.787 132
   0  11   4 6891.84 306.580  44
   0  11   4 7168.24 312.873  48
   0  11   4 6657.11 287.883  49
   0  11  -4 6562.42 291.468  50
   0  11  -4 7188.23 297.924 102
   0 -11   4 6867.60 291.774  32
   0 -11  -4 6842.90 305.981  34
   0  11   4 6743.65 304.220  39
   0  11  -4 6515.67 302.384  39
   0 -11   4 6712.29 297.571  31
   0  11   4 6858.13 291.837  42
   0  11  -4 6652.35 300.020  37
   0  11  -4 6818.74 296.892  36
   0  11   4 6754.92 303.996  37
   0 -11  -4 6657.17 287.810  32
   0 -11  -4 7360.74 319.577  66
   0 -11  -4 6616.01 306.225  64
   0 -11   5 126.038 58.6977 153
   0 -11   5 241.516 74.9787 152
   0  11  -5 59.7834 52.2008 156
   0 -11   5 84.0320 52.7137 147
   0  11  -5 184.306 64.1351 124
   0  11   5 141.076 62.6558 145
   0 -11   5 96.6945 53.0075 133
   0 -11   5 68.1983 36.5609 132
   0  11  -5 34.3482 55.2100  50
   0  11   5 65.9610 47.1354  49
   0  11   5 7.63981 58.6216  44
   0  11  -5 115.922 60.1703 102
   0  11  -5 96.3613 62.5491  39
   0 -11   5 101.878 50.9267  32
   0  11   5 102.433 63.7637  39
   0  11   5 15.1715 62.7182  37
   0 -11   5 205.389 57.3324  33
   0 -11  -5 124.287 61.9559  30
   0 -11  -5 86.6516 46.7859  32
   0 -11   5 60.7004 52.5913  31
   0 -11  -5 54.3236 52.9489  34
   0  11   5 79.2132 56.4511  42
   0  11   5 99.3489 57.7309   6
   0 -11   5 102.204 44.8162  19
   0 -11  -5 74.2768 57.3673  25
   0  11  -5 41.4837 43.2498  12
   0  11  -5 47.9019 53.7732   7
   0 -11  -5 47.3462 49.3427  24
   0 -11  -6 439.682 73.7210  24
   0  11  -6 431.329 77.2558   7
   0  11   6 518.617 75.8676   6
   0  11  -6 489.360 65.9883  12
   0 -11  -6 550.057 82.4544  25
   0 -11   6 623.535 92.9507 152
   0  11  -6 378.930 76.1594 156
   0 -11   6 542.944 77.5865 153
   0  11   6 480.596 79.2437 159
   0 -11   6 527.427 81.3240 147
   0  11   6 546.559 88.2706 145
   0  11  -6 387.528 70.0337 124
   0 -11   6 688.651 81.4683 133
   0  11   6 313.446 78.6288  44
   0  11  -6 571.421 83.7357  50
   0 -11   6 405.394 78.8026  52
   0 -11  -6 410.500 63.7263  53
   0  11   6 460.061 66.0583  49
   0  11  -6 530.916 86.3809 102
   0 -11   6 589.793 82.1753  33
   0  11   6 451.704 75.9083  42
   0  11   6 440.716 84.8798  37
   0 -11  -6 512.280 85.0698  30
   0  11  -6 450.120 89.1129  39
   0 -11   6 523.518 63.7967  32
   0 -11  -6 440.028 60.2362  32
   0 -11  -6 439.680 84.8108  64
   0 -11  -6 452.999 86.0295  66
   0  11  -7 1411.19 114.875   7
   0 -11  -7 1083.06 95.5656  24
   0  11   7 1330.22 104.432   6
   0 -11   7 1256.57 109.283 153
   0  11   7 1458.59 111.034 159
   0  11  -7 1093.44 109.772 156
   0 -11   7 1537.28 120.324 147
   0 -11   7 1375.47 111.063 133
   0  11  -7 1406.94 107.318 124
   0  11  -7 1238.50 103.497 125
   0  11   7 1374.12 124.122  44
   0  11  -7 1242.36 110.110  50
   0  11   7 1186.21 91.3788  49
   0  11   7 1381.53 122.892  48
   0 -11   7 1246.74 116.779  52
   0  11  -7 1412.80 120.598 102
   0 -11  -7 1356.64 125.993  66
   0 -11  -7 1392.58 119.486  64
   0  11   7 1337.29 120.131  37
   0  11  -7 1336.21 121.078  39
   0 -11   7 1421.31 112.255  33
   0 -11  -7 1167.64 111.643  30
   0  11   7 1444.17 113.251  42
   0 -11  -7 1339.22 112.605  25
   0 -11  -8 5422.25 246.577  30
   0  11   8 5485.26 255.211  37
   0 -11  -8 5281.68 248.513  25
   0  11  -8 5148.03 248.271  39
   0  11   8 5128.41 236.660  42
   0 -11   8 5453.72 234.003  33
   0 -11   8 5574.06 249.840  40
   0 -11   8 5017.62 219.572  18
   0  11  -8 5250.13 238.041   7
   0  11   8 5129.53 228.358   6
   0  11  -8 5465.92 252.541 156
   0 -11   8 5392.14 246.608 147
   0 -11   8 5408.46 238.745 153
   0 -11   8 5135.32 233.063 133
   0  11   8 5139.09 246.873  48
   0  11  -8 5514.72 249.854  50
   0 -11   8 5411.65 245.137  52
   0  11  -8 5178.83 247.840 102
   0  11  -8 5336.91 241.546  89
   0 -11  -8 5458.19 256.516  66
   0  11   9 3338.32 161.905  42
   0 -11  -9 2991.76 157.023  30
   0 -11   9 2960.11 162.439  40
   0  11   9 3273.46 172.845  37
   0 -11  -9 3207.93 169.711  25
   0  11   9 3091.07 147.268   6
   0  11   9 2730.19 163.848 160
   0 -11   9 2790.64 159.335 147
   0 -11   9 2693.22 147.859 153
   0 -11   9 2819.26 162.268 152
   0  11  -9 2939.87 165.959 156
   0 -11   9 2587.28 144.024 133
   0 -11   9 3169.66 166.995  56
   0 -11   9 2984.52 155.989  52
   0  11   9 3208.02 169.308  48
   0 -11   9 3207.95 170.189  47
   0  11  -9 3027.61 165.861 102
   0  11  -9 2871.21 150.466  89
   0 -11  -9 2800.49 164.873  66
   0 -11  10 8.79013 38.5150  40
   0  11  10 25.2692 46.1608  37
   0  11  10 79.9978 46.8067  39
   0  11  10 33.3886 37.4664  42
   0 -11  10 44.6869 39.8668 152
   0  11  10 62.7994 46.7007 160
   0 -11  10-4.94299 40.2677 147
   0 -11  10-4.82935 44.6090  56
   0 -11  10 7.44915 34.7857  52
   0  11  10-14.0277 42.9510  48
   0 -11  10 14.4042 47.4454  47
   0 -11 -10-4.89648 39.0249  66
   0  11 -10-4.90513 46.5503 102
   0  11 -10 4.82174 43.7902  88
   0  11 -10 24.6538 30.0081  89
   0  11 -10 13.0435 41.0443  91
   0 -11 -10 45.6702 44.7413  25
   0 -11 -11 19.0672 27.8501  66
   0 -11  11 24.8830 31.0345  45
   0 -11  11 20.6263 32.7971  47
   0  11  11 40.5850 35.1993  44
   0 -11 -11 18.7400 36.1274  21
   0  11 -11 5.59654 28.1857  91
   0  11  11 33.6079 32.0413  39
   0  11  11 5.54818 27.8114  42
   0  11  11-11.2637 35.4444  37
   0 -11 -12 2683.91 107.596  79
   0  11  12 2935.10 111.033  44
   0  11 -12 2838.91 110.878  88
   0  11  12 3023.32 114.362  37
   0  12   0 4451.51 224.286 149
   0 -12   0 4080.94 194.202 151
   0 -12   0 4131.98 204.556 132
   0 -12   0 4290.51 206.949 134
   0  12   0 4322.11 201.548 143
   0  12   0 4220.95 218.798  44
   0  12   0 4384.94 220.598  49
   0  12   0 4126.98 200.375  50
   0  12   0 4031.57 207.458  36
   0  12   0 4038.10 199.984  42
   0  12   0 4307.99 222.719  37
   0 -12   0 4288.07 221.253  30
   0  12   0 3946.74 367.412   5
   0  12   0 3692.64 210.154   6
   0 -12   0 4176.91 217.129  22
   0 -12   0 3787.23 209.805  24
   0  12   0 4208.91 217.419  12
   0 -12  -1 3869.32 213.445  22
   0 -12  -1 4132.29 218.256  24
   0 -12   1 3968.45 212.406  22
   0  12  -1 4045.92 370.655   5
   0 -12   1 3973.30 210.063  24
   0  12   1 3751.99 359.670   5
   0  12  -1 4138.77 214.086  12
   0 -12  -1 4460.39 224.799 153
   0 -12  -1 4255.49 198.349 151
   0 -12   1 4031.81 191.231 151
   0  12  -1 4286.36 216.885 149
   0  12   1 4454.88 226.795 149
   0 -12   1 4559.42 223.159 133
   0 -12   1 4254.38 204.523 134
   0 -12  -1 4312.43 211.144 134
   0  12   1 4232.84 198.019 145
   0 -12   1 4220.64 203.450 132
   0  12   1 4326.22 208.191 143
   0  12   1 4267.13 216.683  49
   0  12   1 4003.13 215.206  44
   0  12   1 4295.55 199.779  50
   0  12  -1 4070.99 201.142  50
   0  12  -1 3999.48 192.516 102
   0 -12   1 4379.33 219.913  32
   0  12   1 4108.58 219.198  39
   0 -12   1 3888.62 210.986  30
   0  12  -1 4126.17 208.929  36
   0  12   1 3838.55 215.938  37
   0  12   1 3863.37 200.955  42
   0  12  -1 4153.32 219.204  37
   0 -12  -1 4200.87 219.465  30
   0 -12  -1 3905.50 212.268  32
   0 -12  -1 4185.59 213.736  64
   0  12   2 45875.0 1681.74   5
   0  12  -2 45532.3 1718.75   5
   0  12  -2 44780.9 1399.48  12
   0 -12   2 43572.5 1399.93  22
   0 -12   2 43815.7 1395.17  24
   0  12  -2 43812.6 1398.26 149
   0 -12  -2 45575.3 1410.68 153
   0 -12   2 41007.3 1361.35 151
   0 -12   2 44044.8 1406.57 153
   0 -12  -2 42426.7 1380.74 151
   0 -12   2 42880.2 1381.01 134
   0 -12   2 43163.8 1380.49 132
   0 -12   2 42959.4 1401.63 133
   0  12   2 43265.9 1385.93 145
   0  12   2 42344.8 1393.06 143
   0 -12  -2 43567.9 1398.35 134
   0  12   2 42244.4 1404.98  44
   0  12  -2 43830.9 1388.94  50
   0  12   2 46653.6 1404.78  49
   0  12   2 42392.0 1370.47  50
   0  12  -2 43174.0 1377.97 102
   0  12  -2 45248.4 1409.18  37
   0  12  -2 45313.9 1398.99  36
   0 -12  -2 42782.0 1398.33  32
   0 -12   2 43887.7 1403.44  32
   0  12   2 43209.0 1385.41  42
   0  12   2 43809.4 1408.25  39
   0  12   2 43512.7 1410.63  37
   0 -12   2 44925.2 1410.66  31
   0 -12  -2 45702.8 1415.65  30
   0 -12  -2 46150.0 1412.77  64
   0  12  -3 3351.82 189.325  12
   0 -12  -3 3611.47 202.285  24
   0  12   3 3394.66 182.265   8
   0  12   3 3712.02 199.411   6
   0 -12   3 3533.52 188.803  24
   0 -12   3 3672.77 194.419  22
   0  12  -3 3778.49 364.945   5
   0  12   3 3612.92 203.611 149
   0 -12  -3 3993.69 194.859 151
   0 -12  -3 4109.54 212.586 153
   0 -12   3 4313.27 214.405 152
   0  12  -3 4019.62 195.988 149
   0 -12   3 3948.88 205.687 153
   0 -12   3 3693.40 199.826 133
   0  12   3 3493.23 192.645 145
   0 -12   3 3407.38 178.394 132
   0  12   3 4166.25 208.406 143
   0 -12   3 3682.62 182.956 134
   0  12   3 3677.07 204.696  44
   0  12  -3 3671.28 192.907  50
   0  12   3 3611.20 193.492  49
   0  12  -3 4040.85 195.088 102
   0 -12   3 3589.46 197.066  32
   0  12   3 3611.64 202.788  39
   0 -12  -3 3737.69 209.487  30
   0  12  -3 3751.79 197.228  36
   0  12  -3 3483.13 200.882  39
   0  12   3 3408.17 187.293  42
   0  12   3 3765.77 207.694  37
   0  12  -3 3746.58 203.906  37
   0 -12  -3 3598.09 178.635  25
   0 -12   3 3558.84 200.494  31
   0 -12  -3 3303.40 188.143  32
   0 -12  -3 4078.40 219.014  66
   0 -12  -3 3500.37 201.397  64
   0 -12   4 20152.8 671.846  24
   0  12  -4 20335.8 696.010   7
   0 -12   4 20275.5 675.616  19
   0  12   4 20007.9 677.374   8
   0 -12  -4 19376.0 695.061  24
   0  12  -4 20099.5 680.600  12
   0  12   4 19562.4 690.939   6
   0 -12   4 20803.3 703.716 152
   0 -12   4 19463.0 692.321 153
   0 -12   4 19903.9 673.253 147
   0 -12  -4 18899.2 679.029 151
   0  12   4 19218.6 687.415 145
   0 -12   4 17719.9 657.555 132
   0 -12   4 18636.7 663.520 134
   0 -12   4 18869.8 687.260 133
   0 -12   4 19883.5 696.503  52
   0  12   4 19898.0 702.529  44
   0  12  -4 19146.3 682.777  50
   0  12   4 19975.7 681.002  49
   0  12  -4 19347.9 680.733 102
   0 -12   4 20445.0 696.377  31
   0 -12  -4 20489.2 678.817  25
   0 -12  -4 20170.7 683.731  32
   0  12   4 19828.1 682.285  42
   0  12  -4 20105.2 700.508  39
   0 -12   4 20793.1 700.098  33
   0 -12   4 20550.0 688.033  32
   0  12   4 20642.0 707.279  37
   0  12   4 19864.1 698.125  39
   0 -12  -4 20226.9 707.419  64
   0 -12  -4 20221.8 713.088  66
   0 -12  -5 14803.6 529.644  24
   0  12  -5 13913.0 510.884  12
   0  12   5 14976.0 523.433   8
   0 -12   5 14489.0 505.440  19
   0  12   5 14293.5 524.374   6
   0  12  -5 15116.3 534.486   7
   0 -12   5 14212.1 529.345 153
   0 -12   5 14818.2 542.540 152
   0 -12   5 14481.3 518.010 147
   0 -12   5 14060.9 526.684 133
   0  12  -5 14561.6 521.250 124
   0 -12   5 13302.7 496.609 134
   0  12  -5 14251.2 527.207  50
   0  12   5 14152.6 540.173  48
   0  12   5 14690.9 542.606  44
   0  12   5 14178.9 512.221  49
   0  12  -5 14138.8 522.754 102
   0 -12  -5 15072.2 546.288  30
   0  12   5 14900.2 543.794  37
   0 -12  -5 14928.2 524.605  25
   0  12   5 14279.4 520.359  42
   0  12  -5 14412.8 538.314  39
   0  12   5 14289.5 536.587  39
   0 -12  -5 14129.4 510.496  32
   0 -12   5 15139.4 530.670  31
   0 -12   5 14809.0 518.440  32
   0 -12   5 14669.1 534.051  33
   0 -12  -5 14588.2 545.834  64
   0  12   6 4850.33 227.768 159
   0 -12   6 4747.83 221.752 147
   0 -12   6 5304.00 244.745 152
   0 -12   6 4812.09 228.515 153
   0 -12   6 4673.30 223.710 133
   0  12  -6 4493.87 214.609 124
   0  12   6 4840.28 241.140  44
   0 -12   6 4727.06 233.879  52
   0 -12  -6 4512.34 206.081  53
   0  12  -6 4716.03 227.691  50
   0  12   6 4598.94 207.394  49
   0  12  -6 4720.10 227.389 102
   0  12   6 4783.77 235.605  39
   0 -12   6 5154.62 234.262  33
   0 -12  -6 4183.96 196.477  32
   0 -12  -6 4559.13 224.561  25
   0  12  -6 4830.13 236.011  39
   0  12   6 4660.82 220.204  42
   0  12   6 4967.59 239.851  37
   0 -12  -6 4166.95 228.486  30
   0  12  -6 4442.66 223.274   7
   0  12   6 4560.31 220.661   6
   0  12  -6 4508.35 206.101  12
   0 -12  -6 5036.13 224.489  24
   0  12  -7 3301.25 174.448   7
   0  12   7 2921.06 160.199   6
   0 -12  -7 2971.72 154.995  24
   0 -12   7 2995.88 155.549  18
   0 -12   7 3321.80 170.741 153
   0 -12   7 3646.27 176.348 147
   0  12   7 3232.87 166.870 159
   0 -12   7 3130.51 166.255 133
   0  12  -7 2799.09 152.628 125
   0  12  -7 3043.60 157.956 124
   0  12  -7 2999.34 169.530  50
   0 -12   7 3314.71 179.141  52
   0  12   7 3328.44 184.455  44
   0  12  -7 3437.34 177.838 102
   0 -12  -7 3335.41 189.111  66
   0 -12   7 2994.61 165.677  33
   0 -12  -7 2922.18 174.103  30
   0  12   7 2958.91 171.080  39
   0  12  -7 3007.88 175.739  39
   0 -12   7 3076.89 175.849  40
   0  12   7 3039.42 177.882  37
   0  12   7 3152.22 165.675  42
   0 -12  -7 3168.79 172.467  25
   0 -12  -8 221.972 58.8497  30
   0  12   8 145.616 57.4827  37
   0  12  -8 98.8187 55.3796  39
   0  12   8 178.507 59.4496  39
   0  12   8 181.511 48.0141  42
   0 -12   8 207.877 59.1678  40
   0 -12  -8 179.526 53.4179  25
   0  12  -8 127.173 53.7960   7
   0  12   8 126.045 46.0206   6
   0 -12   8 164.897 40.8536  18
   0 -12   8 130.465 50.1709 147
   0 -12   8 240.062 54.8779 153
   0 -12   8 130.654 41.3648 133
   0  12  -8 235.541 60.9990 102
   0 -12  -8 133.926 57.7900  66
   0  12  -8 164.476 53.6592  89
   0  12   8 292.853 66.0614  44
   0 -12   8 172.888 49.3087  56
   0  12   8 245.938 65.9983  48
   0  12  -8 94.6190 52.4885  50
   0 -12   8 171.145 53.7066  52
   0 -12  -9 689.138 68.6426  30
   0  12   9 621.496 65.6179  42
   0  12   9 854.638 77.9394  39
   0 -12   9 792.724 75.8035  40
   0  12   9 771.033 78.3979  37
   0 -12  -9 761.584 76.7442  25
   0 -12   9 775.679 74.9920 147
   0  12   9 791.551 81.8247 160
   0 -12   9 813.751 78.0880 152
   0 -12   9 715.957 76.4540  47
   0 -12   9 868.146 76.0318  52
   0 -12   9 758.878 72.8096  56
   0  12  -9 759.139 76.1919 102
   0  12  -9 832.905 74.8976  88
   0  12  -9 764.173 70.3774  89
   0 -12  -9 806.831 79.1649  66
   0  12  10 1484.19 88.2985   8
   0 -12 -10 1723.44 97.8208  21
   0 -12  10 1748.66 98.9447  47
   0 -12  10 1800.41 97.3604  56
   0 -12  10 1601.63 86.4427  52
   0  12  10 1468.96 96.4347 160
   0 -12  10 1577.50 96.4858 152
   0  12 -10 1665.44 97.2478 102
   0  12 -10 1625.00 94.5836  88
   0  12 -10 1725.27 93.9577  91
   0  12  10 1499.45 89.7998  39
   0 -12  10 1596.00 91.7976  40
   0  12  10 1595.68 97.7058  37
   0 -12 -10 1618.53 96.7653  25
   0  12  10 1486.26 81.4402  42
   0  12  11 139.387 31.4254  37
   0 -12  11 122.785 29.4814  47
   0  12  11 177.297 31.4473  44
   0 -12  11 118.115 27.5096  56
   0  12 -11 180.946 32.4240 102
   0  12 -11 140.038 30.3838  88
   0 -12 -11 189.181 31.5909  21
   0 -13   0 25.4759 38.4258 151
   0  13   0-22.0588 54.0486 149
   0  13   0 16.5655 39.8706  50
   0 -13   0 31.3621 46.1062 134
   0 -13   0 14.6934 56.3216  22
   0  13   0-14.3019 56.9885  12
   0  13   0 54.6076 99.4654   5
   0 -13   0-14.5644 57.1618  24
   0  13   0 30.0127 62.8416  37
   0 -13   0 7.34466 57.2068  30
   0  13   0-31.9640 52.8133  36
   0 -13  -1 1828.78 122.443 151
   0  13   1 1699.92 138.339 149
   0  13  -1 1840.13 138.860 149
   0 -13   1 2019.94 132.551 132
   0 -13  -1 1821.28 132.738 134
   0 -13   1 1967.31 131.860 134
   0  13  -1 2039.84 132.261  50
   0  13   1 2512.66 154.759  49
   0  13   1 2324.66 154.483  44
   0 -13  -1 2127.75 127.681  52
   0  13   1 1866.85 124.287  50
   0 -13   1 2244.84 149.380  22
   0  13   1 2528.87 158.926  12
   0  13  -1 2291.21 147.954  12
   0 -13  -1 2158.99 149.617  24
   0 -13   1 2571.76 155.753  24
   0  13   1 2239.05 267.934   5
   0 -13  -1 2219.58 152.485  22
   0  13  -1 1844.41 252.988   5
   0  13   1 2523.60 148.276  36
   0  13   1 2299.24 156.304  39
   0  13  -1 2268.00 142.640  36
   0 -13  -1 2242.42 153.277  30
   0  13  -1 2362.25 156.669  37
   0  13   1 2318.85 156.218  37
   0 -13  -1 2533.90 155.492  32
   0 -13   1 2196.66 149.395  30
   0 -13   1 2286.98 151.717  32
   0 -13   1 2392.00 158.258  31
   0 -13  -2 176.599 65.3474 153
   0 -13   2 43.7879 59.5353 153
   0 -13  -2 112.826 46.7163 151
   0 -13   2 101.358 61.9368 133
   0 -13   2 125.723 48.2921 134
   0 -13   2 140.846 46.0053 132
   0  13   2 141.337 67.2414  44
   0  13   2 74.4794 54.8534  49
   0  13  -2 113.591 53.7609  50
   0  13   2 120.144 45.2370  50
   0 -13   2 126.069 63.7063  52
   0  13  -2 124.218 47.3813 102
   0  13   2 125.170 103.457   5
   0  13  -2 113.157 110.218   5
   0 -13   2 33.1792 51.3816  24
   0  13  -2 172.170 62.9219  12
   0 -13  -2 83.8452 60.3757  22
   0 -13   2 135.777 55.7873  22
   0  13  -2 65.5574 59.8444  37
   0  13   2 97.6533 66.3054  37
   0 -13  -2 70.3624 60.5882  32
   0  13   2 61.4697 50.8845  36
   0 -13  -2 107.274 67.6321  30
   0 -13   2 135.062 60.8166  33
   0  13  -2 162.346 57.3431  36
   0 -13   2 194.209 61.7931  31
   0  13   2 111.178 63.8139  39
   0  13   2 86.0761 49.4480  42
   0 -13   2 99.7098 58.5172  32
   0 -13   3 142.434 61.9092 153
   0 -13  -3 191.731 54.8684 151
   0 -13   3 176.351 63.2203 133
   0 -13   3 202.197 49.7692 134
   0 -13   3 198.607 48.0970 132
   0  13  -3 207.283 63.0927  50
   0  13   3 237.609 73.6056  44
   0 -13   3 225.098 66.3404  52
   0  13   3 178.933 59.9674  49
   0  13  -3 77.0218 46.7600 102
   0  13  -3 218.023 61.5344  12
   0 -13   3 175.087 58.4882  24
   0  13  -3 254.337 129.186   5
   0 -13  -3 251.865 68.8990  24
   0 -13  -3 244.083 69.1200  22
   0  13   3 116.412 93.6477   5
   0  13   3 314.807 72.3118   6
   0  13   3 247.112 56.5379  42
   0  13   3 225.725 72.8818  39
   0  13  -3 241.405 69.0329  37
   0 -13  -3 192.632 59.5648  32
   0 -13   3 293.555 70.6489  31
   0 -13   3 128.938 59.3888  32
   0  13   3 223.912 71.4428  37
   0  13  -3 284.304 64.7315  36
   0 -13  -3 153.080 70.1537  30
   0 -13   4 22187.9 768.579 153
   0 -13   4 20573.6 733.416 134
   0 -13   4 22819.8 769.980 133
   0  13  -4 22900.1 760.155  50
   0  13   4 22256.8 754.963  49
   0  13   4 22453.3 778.825  44
   0 -13   4 22542.8 773.735  52
   0  13  -4 22468.5 750.265  99
   0  13  -4 21711.9 750.311 102
   0 -13   4 21728.3 745.161  19
   0  13  -4 22430.9 753.681  12
   0  13   4 22850.3 748.108   8
   0 -13  -4 22279.3 770.789  24
   0  13   4 22246.3 765.486   6
   0 -13   4 22432.0 744.697  24
   0  13  -4 22897.9 771.056   7
   0 -13  -4 23046.0 746.557  25
   0 -13   4 22570.3 769.107  31
   0  13   4 23287.7 782.763  37
   0 -13  -4 22424.7 757.039  32
   0  13   4 22422.1 751.639  42
   0 -13   4 24674.3 769.137  32
   0  13  -4 22556.9 776.471  39
   0 -13   4 23612.1 778.745  33
   0  13   4 23465.1 779.144  39
   0 -13   5 705.471 84.9069 153
   0  13   5 821.635 93.8613 159
   0  13  -5 682.750 77.3244 124
   0 -13   5 777.120 85.2667 133
   0  13   5 581.584 69.8430  49
   0  13  -5 762.192 86.2183  50
   0  13   5 533.230 84.6614  44
   0 -13  -5 656.966 77.1802  53
   0  13  -5 584.367 77.1542 102
   0 -13  -5 626.545 81.5799  24
   0  13  -5 573.304 83.9207   7
   0  13   5 432.435 66.5440   8
   0 -13  -5 526.079 64.5029  21
   0 -13   5 469.267 61.2700  19
   0  13  -5 548.953 68.0319  12
   0  13   5 649.482 80.9919   6
   0 -13   5 538.787 72.5341  32
   0  13  -5 589.070 86.2273  39
   0 -13   5 644.824 84.2873  33
   0  13   5 591.720 71.6638  42
   0 -13  -5 435.062 63.7020  32
   0  13   5 712.970 91.4698  37
   0 -13  -5 695.067 74.7725  25
   0  13   5 675.458 88.1463  39
   0  13   6 358.133 69.2878 160
   0  13   6 358.727 64.6587 159
   0 -13   6 347.939 63.2899 153
   0 -13   6 346.483 61.2967 133
   0  13  -6 440.245 57.4792 124
   0  13  -6 390.595 59.4280 125
   0  13   6 425.307 79.4808  44
   0  13  -6 388.409 67.1107  50
   0 -13   6 489.453 79.1291  52
   0  13  -6 365.591 66.1972 102
   0  13  -6 489.157 77.2284  39
   0  13   6 446.769 63.5039  42
   0 -13   6 411.246 70.8760  33
   0 -13  -6 451.235 78.6695  30
   0  13   6 371.052 76.7637  37
   0  13   6 429.277 74.1344  39
   0  13  -6 450.172 69.8908   7
   0 -13  -6 302.073 58.7341  24
   0 -13  -6 437.234 63.1487  25
   0  13   6 519.639 69.9843   6
   0 -13  -6 479.036 63.5846  21
   0  13   6 505.590 65.8623   8
   0 -13  -7 1320.35 93.3383  21
   0 -13   7 1203.56 83.9904  18
   0  13   7 1364.61 94.4481   6
   0  13   7 1225.31 88.0335   8
   0  13  -7 1128.41 94.5780   7
   0  13   7 1046.67 88.0404 159
   0 -13   7 1280.88 94.8244 153
   0  13   7 1132.29 98.3771 160
   0 -13   7 1083.09 88.1653 133
   0  13  -7 1098.59 79.7432 125
   0  13  -7 1130.85 93.6550 102
   0 -13  -7 1322.95 96.6060  25
   0  13   7 1452.60 105.587  39
   0  13   7 1059.38 97.7627  37
   0 -13   7 1275.86 101.119  40
   0  13  -7 1143.71 99.2838  39
   0 -13   7 1393.81 96.8246  33
   0  13   7 1176.88 86.5391  42
   0 -13  -7 1238.55 100.416  30
   0  13  -7 1107.75 86.9272  88
   0  13  -7 1219.95 97.8555  89
   0  13  -7 1197.69 94.8829  50
   0 -13   7 1131.64 88.6409  56
   0  13   7 1504.63 109.069  44
   0 -13   7 1379.13 106.803  52
   0  13   8 738.856 64.4149   6
   0 -13  -8 867.367 74.6366  21
   0  13  -8 981.745 78.3812   7
   0  13   8 914.543 69.0602   8
   0 -13   8 720.806 56.2685  18
   0 -13   8 896.226 79.8265  52
   0 -13   8 868.590 72.2408  56
   0 -13   8 1026.90 84.1915  47
   0  13   8 942.963 83.0930  44
   0  13   8 887.757 83.5997 160
   0 -13   8 773.634 69.1407 153
   0  13  -8 893.034 77.9448 102
   0  13  -8 800.873 75.3876  89
   0  13  -8 834.169 70.6911  88
   0 -13  -8 751.489 72.4195  30
   0 -13  -8 877.253 75.6160  25
   0 -13   8 922.504 80.2740  40
   0  13   8 823.562 75.6029  39
   0  13   8 926.222 83.2350  37
   0  13   8 831.700 65.8185  42
   0  13   9 11.5466 34.5527  37
   0 -13   9 7.07693 31.7669  40
   0 -13  -9 53.3607 30.7177  30
   0  13   9-3.28329 32.9161  39
   0  13  -9-3.40659 33.6653 102
   0 -13   9 47.8851 29.1618  56
   0 -13   9 25.7881 32.0107  52
   0  13   9 23.3075 37.8247  44
   0  13  -9-25.1274 29.4959  88
   0  13  -9 16.9034 29.2913  89
   0 -13  -9 25.1416 32.4334  25
   0  13   9 30.6771 25.8720   8
   0 -13  -9 16.6084 30.5148  21
   0 -13  -9 29.2662 32.2576  22
   0  13  10 1216.08 69.5173  37
   0  13  10 1194.46 60.2559  39
   0 -13  10 1087.56 60.4674  56
   0 -13  10 1112.90 66.2611  47
   0 -13  10 964.781 62.8283  46
   0  13 -10 1171.99 65.6602 102
   0  13 -10 975.690 59.1944  88
   0  13 -10 1169.76 61.6154  91
   0 -13 -10 1188.83 62.2448  22
   0 -13 -10 1255.18 65.1626  21
   0 -13 -10 1069.89 59.8598  20
   0  14   0 7737.59 318.368  50
   0 -14   0 8522.44 329.282  52
   0 -14   0 8091.33 331.727 134
   0  14   0 8750.63 352.110  12
   0 -14   0 9428.34 359.563  22
   0 -14   0 8714.70 353.411  24
   0 -14   0 8634.55 326.990  20
   0  14   0 8428.60 537.687   5
   0  14   0 8819.29 357.686  37
   0 -14   0 8929.79 347.748  33
   0  14   0 8628.17 338.807  36
   0 -14   0 9208.51 365.079  31
   0 -14   0 9249.34 358.645  30
   0 -14   1 14385.0 534.616 153
   0 -14   1 14215.5 515.762  52
   0  14  -1 14715.9 508.706  50
   0 -14   1 14148.0 509.900 134
   0 -14   1 14393.4 528.626  22
   0 -14   1 14703.8 530.845  24
   0  14   1 14248.7 731.949   5
   0  14  -1 14524.1 530.016   7
   0 -14  -1 15054.5 540.754  22
   0  14   1 15185.2 538.809  12
   0  14  -1 15233.6 531.718  12
   0 -14  -1 14760.9 537.501  24
   0  14  -1 14109.1 750.869   5
   0  14   1 14293.2 537.228  37
   0 -14  -1 14458.9 533.133  32
   0 -14   1 15396.9 535.090  33
   0  14   1 14804.4 518.446  36
   0 -14   1 15358.9 539.528  32
   0 -14  -1 14757.9 520.316  33
   0 -14   1 14742.8 540.745  31
   0  14  -1 14632.8 536.359  37
   0  14  -1 13961.4 517.240  36
   0  14   1 14351.2 538.114  39
   0 -14  -1 14906.3 539.181  30
   0 -14   2 894.163 97.8708 153
   0 -14   2 970.394 82.5319 134
   0 -14   2 996.884 92.8172  52
   0  14   2 1008.42 103.413  44
   0  14  -2 944.648 86.6686  50
   0  14  -2 986.520 100.627   7
   0 -14  -2 1061.63 102.537  22
   0  14   2 1033.65 105.319  12
   0  14  -2 1049.39 96.2711  12
   0 -14   2 1041.08 95.1335  24
   0  14  -2 881.359 177.236   5
   0 -14  -2 1113.42 99.7372  32
   0  14  -2 964.842 91.1633  36
   0 -14  -2 949.987 99.2843  30
   0  14   2 1035.51 88.5049  36
   0 -14  -2 951.204 84.9429  33
   0  14  -2 897.436 96.0071  37
   0 -14   2 959.796 98.4286  32
   0  14   2 954.811 100.483  37
   0  14   2 789.772 98.3371  39
   0 -14   2 1002.01 100.874  31
   0 -14   2 1128.30 104.511  33
   0  14   3 2675.21 148.176 160
   0 -14   3 2727.83 161.006 153
   0  14  -3 2611.89 146.573 159
   0  14   3 2641.20 163.409 159
   0 -14   3 2758.66 160.777  52
   0  14   3 2485.05 160.208  44
   0  14  -3 2785.05 148.461  50
   0  14  -3 2704.24 152.381  99
   0 -14  -3 3108.38 173.553  22
   0  14  -3 2714.89 150.833  12
   0 -14   3 2714.82 147.956  24
   0  14   3 3055.18 172.112  12
   0 -14  -3 2931.13 166.935  24
   0 -14   3 2880.22 151.251  19
   0 -14  -3 2871.27 170.275  30
   0  14   3 2705.42 145.408  36
   0 -14   3 2788.98 162.600  31
   0  14   3 2770.62 167.074  37
   0 -14  -3 2554.66 152.618  32
   0  14   3 2829.07 168.076  39
   0 -14   3 3149.61 167.611  32
   0 -14  -3 2465.61 134.261  33
   0  14   4 5421.81 243.949 159
   0  14   4 4856.15 225.527 160
   0 -14   4 4937.39 232.616 153
   0  14  -4 5056.12 219.043 124
   0  14   4 5115.71 241.728  44
   0  14  -4 5326.32 225.887  50
   0 -14   4 5295.67 238.062  52
   0  14  -4 5051.30 214.964 102
   0  14  -4 5171.18 216.307  99
   0  14   4 5027.40 231.967   6
   0 -14  -4 5716.24 250.291  22
   0 -14  -4 5235.04 236.224  24
   0  14  -4 5306.75 238.004   7
   0  14  -4 5326.28 221.833  12
   0 -14   4 5010.03 214.592  19
   0 -14  -4 5125.14 225.276  32
   0 -14   4 5266.40 235.281  31
   0 -14   4 5509.18 241.576  33
   0  14   4 5143.67 239.615  39
   0  14  -4 4991.03 239.349  39
   0  14   4 5195.11 242.843  37
   0 -14   4 5519.61 231.499  32
   0  14   4 4958.80 215.198  36
   0 -14  -4 5281.73 246.595  30
   0 -14   5 839.604 82.6074 153
   0  14   5 949.852 89.3147 159
   0  14   5 663.815 76.0465 160
   0  14  -5 854.201 72.2161 124
   0  14   5 838.384 90.7144  44
   0 -14  -5 832.496 77.5642  53
   0  14  -5 902.038 79.5105  50
   0  14  -5 815.486 74.4660 102
   0 -14   5 847.331 84.1179  33
   0  14  -5 898.960 90.2481  39
   0 -14  -5 931.504 73.6624  32
   0  14   5 835.799 88.9225  39
   0  14   5 877.212 89.3368  37
   0  14  -5 815.929 83.9071   7
   0  14  -5 750.523 67.7120  12
   0 -14  -5 858.566 82.8048  24
   0  14   5 879.542 82.1219   6
   0 -14  -5 974.975 91.2684  22
   0 -14  -6 1121.56 74.4887  21
   0 -14  -6 1297.85 88.9787  24
   0  14   6 1134.78 87.1210   6
   0 -14   6 1247.13 85.8396  18
   0  14  -6 1123.61 91.0399   7
   0  14   6 1333.03 96.2210 160
   0  14   6 1187.94 92.9539 159
   0 -14   6 1308.85 94.4015 153
   0  14  -6 1171.38 80.9830 125
   0  14  -6 1280.43 88.7796 102
   0 -14   6 1203.29 91.7545  33
   0  14   6 1275.81 95.9131  39
   0 -14  -6 1094.17 81.0109  25
   0  14   6 1255.43 100.495  37
   0 -14  -6 1273.65 100.086  30
   0  14  -6 1285.84 102.225  39
   0  14  -6 1317.30 102.746  89
   0  14  -6 1298.44 91.8340  50
   0  14   6 1221.52 99.3574  44
   0  14  -7 4800.27 198.888   7
   0 -14  -7 4660.97 206.683  22
   0 -14   7 4748.21 183.448  18
   0 -14  -7 4602.96 183.274  21
   0  14   7 5008.18 210.617  44
   0  14  -7 4842.03 195.828  50
   0 -14   7 4823.33 201.470  47
   0 -14   7 4999.61 205.784  52
   0 -14   7 4842.79 195.854 153
   0  14   7 4668.92 203.799 160
   0  14  -7 4551.60 190.513 102
   0  14  -7 4934.37 205.340  89
   0 -14  -7 4650.21 204.104  30
   0 -14  -7 4569.72 190.120  25
   0  14   7 4920.06 202.921  39
   0  14  -7 4854.16 205.639  39
   0 -14   7 5384.72 210.933  40
   0  14   7 4981.58 208.959  37
   0 -14   8 2137.95 109.742  52
   0 -14   8 2400.71 113.533  47
   0  14   8 2097.25 113.376  44
   0 -14   8 2366.00 115.129  40
   0 -14  -8 2269.82 110.435  30
   0  14   8 2431.49 111.089  39
   0  14   8 2367.64 116.401  37
   0  14  -8 2185.73 103.970 102
   0  14  -8 2365.71 109.908  89
   0 -14  -8 1994.39 96.9409  21
   0 -14  -8 2294.83 113.557  22
   0  14   9 2021.38 89.5688  44
   0 -14   9 1675.99 78.7737  52
   0 -14   9 1758.09 83.6816  47
   0  14  -9 1776.84 82.0871  91
   0  14   9 1846.91 87.1062  37
   0 -14   9 1981.56 85.5355  40
   0 -14  -9 1903.86 83.7781  22
   0  14   9 1650.79 81.5005  12
   0 -14  -9 2105.31 87.1714  20
   0  15   0-23.3345 42.5036 159
   0  15   0 5.44077 45.8757  12
   0  15   0 20.9299 45.2807   7
   0 -15   0-5.59680 46.8756  22
   0 -15   0 6.06530 52.1542  31
   0 -15   0-20.3598 38.3869  33
   0  15   0-8.91599 36.8300  36
   0  15   0 5.75375 48.8369  37
   0 -15   1 4862.94 210.767  52
   0 -15   1 4978.86 229.180 153
   0  15  -1 4585.51 221.475 159
   0  15   1 4906.29 230.345 159
   0  15  -1 5033.31 228.873  37
   0  15   1 5022.95 229.789  37
   0  15  -1 4963.01 213.836  36
   0 -15  -1 5315.97 232.390  32
   0  15   1 4724.69 207.987  36
   0 -15   1 5108.04 234.433  31
   0  15   1 4953.72 231.127  39
   0 -15  -1 5096.73 215.603  33
   0 -15   1 5702.54 239.090  32
   0 -15   1 5180.68 225.529  33
   0 -15  -1 5316.72 232.942  22
   0  15  -1 5332.53 229.346   7
   0 -15  -1 5017.01 208.350  20
   0  15  -1 5092.86 222.507  12
   0  15   1 5187.76 222.811   7
   0  15   1 5450.81 233.162  12
   0 -15   1 5428.10 229.876  24
   0 -15  -1 5242.21 233.894  24
   0  15   2 55.6931 49.1030  12
   0  15   2 9.21188 41.8296   7
   0 -15   2 46.4884 40.2315  19
   0 -15   2-9.64122 37.2549  24
   0  15  -2 20.9670 44.4924   7
   0  15  -2-32.8651 42.6385  12
   0 -15  -2 22.6298 39.1682  20
   0 -15  -2-5.63700 48.7823  24
   0 -15  -2 28.5549 47.1821  22
   0 -15   2 5.61220 44.0549 153
   0  15  -2 53.0549 41.4750 159
   0 -15   2 18.7892 42.9038  52
   0  15  -2 5.04488 43.6585  99
   0  15   2-33.9540 52.8484  37
   0 -15   2 33.7959 45.8843  31
   0 -15  -2-11.6518 49.4503  31
   0 -15   2 5.42831 43.9029  32
   0 -15  -2 63.8580 44.8712  32
   0 -15   2 37.4408 46.2873  33
   0  15   2 16.9791 50.5049  39
   0 -15  -2 11.5296 50.2029  30
   0 -15  -3 22.1194 46.3190  22
   0  15  -3-20.3401 35.4315  12
   0  15   3-5.39088 48.3944  12
   0 -15   3-3.93029 33.8020  19
   0  15  -3 22.2429 32.4908 124
   0 -15   3 14.2923 44.7357  52
   0 -15  -3 108.077 48.5850  53
   0  15   3 28.0588 45.0595 159
   0 -15   3 26.2430 40.8862 153
   0  15  -3 16.5627 37.1737  99
   0 -15  -3 52.1783 43.0818  32
   0 -15  -3 10.8726 46.7499  31
   0  15   3 21.6919 45.7298  37
   0 -15   3 51.6377 45.8076  31
   0 -15   3 34.3693 44.8485  32
   0  15   3 37.2765 50.8037  39
   0 -15  -3 55.7998 49.7962  30
   0  15   4 5197.32 225.450 159
   0 -15   4 4810.37 215.491 153
   0  15   4 5259.79 225.534  44
   0 -15  -4 5107.26 214.069  53
   0 -15   4 5714.23 224.592  52
   0  15  -4 4616.94 195.941  12
   0 -15  -4 5142.74 219.693  24
   0 -15  -4 5440.14 228.955  22
   0  15  -4 5338.21 222.260   7
   0 -15   4 4951.05 194.373  19
   0  15   4 5631.26 230.190  12
   0 -15  -4 5828.05 229.035  31
   0  15  -4 5144.45 224.343  39
   0  15   4 5176.48 222.270  39
   0 -15   4 5040.00 221.108  33
   0  15   4 5069.05 223.270  37
   0 -15  -4 4997.16 207.927  32
   0 -15  -4 5207.06 226.341  30
   0  15  -5 16208.6 573.896 125
   0  15   5 18410.8 603.107  44
   0 -15   5 18614.3 599.953  52
   0 -15   5 17471.0 585.157  47
   0  15   5 18285.3 600.062 159
   0 -15   5 17522.0 592.415 153
   0  15   5 18285.1 598.923  39
   0  15   5 18067.6 602.079  37
   0 -15   5 18672.3 600.185  33
   0 -15  -5 18098.1 594.009  31
   0  15  -5 18255.9 601.250  39
   0 -15   5 18555.8 601.042  40
   0  15   5 18399.6 603.369  12
   0 -15  -5 18127.2 592.915  24
   0 -15  -5 18143.9 604.690  22
   0  15  -5 18067.0 596.471   7
   0  15   6 7.65608 34.7652  44
   0 -15   6 12.4419 32.7591  47
   0  15   6 38.2997 34.2383  39
   0 -15  -6 69.1383 40.2789  30
   0  15   6-7.54364 35.7948  37
   0  15  -6 52.0550 41.1179  39
   0 -15  -6 47.6178 30.5300  31
   0  15  -6 44.7846 42.5312  89
   0 -15   6-18.0722 24.2431  18
   0  15   6 3.82513 38.5250  12
   0 -15  -6 5.58299 27.9841  24
   0  15  -6-23.9794 34.6626   7
   0 -15   7 3983.54 155.540  52
   0 -15   7 3513.86 145.459  47
   0  15   7 4125.72 157.967  44
   0  15   7 3710.10 153.810  37
   0  15   7 3758.28 148.467  39
   0 -15  -7 3812.86 153.328  30
   0  15  -7 3397.19 149.432  89
   0 -15  -7 3948.75 155.877  20
   0 -15   8 82.1684 20.8057  52
   0  15  -8 66.7755 20.8658  91
   0 -15  -8 85.9609 21.3316  22
   0  15   8 71.3190 22.3519  12
   0 -15   8 76.9051 20.9884  40
   0  16   0 42.6190 37.4888  12
   0  16   0 125.729 41.7690   7
   0 -16   0 104.945 44.3310  24
   0 -16   0 127.084 49.5156  31
   0 -16   0 92.8595 36.4537  33
   0  16   0 158.609 48.8770  37
   0  16   0 155.310 49.9339  39
   0  16   0 146.153 44.0185 159
   0 -16  -1 369.983 52.9012  22
   0  16  -1 401.791 54.7613   7
   0  16  -1 386.721 50.8561  12
   0 -16   1 451.518 53.0303  19
   0 -16  -1 355.998 55.6139  24
   0  16   1 475.801 54.5228   7
   0  16   1 350.287 52.9354  12
   0  16   1 387.546 57.0152 159
   0  16  -1 310.396 49.2526 159
   0  16  -1 428.830 56.8714  99
   0  16  -1 343.850 48.4503  89
   0 -16  -1 426.622 58.2452  32
   0 -16   1 306.230 47.6165  33
   0 -16   1 457.948 58.9872  32
   0  16   1 326.270 54.2660  39
   0  16   1 422.578 58.0009  37
   0 -16   1 427.650 59.7811  31
   0  16  -2 96.8071 31.7449  12
   0 -16  -2 83.0950 42.8257  24
   0  16   2 31.1299 30.4826   7
   0 -16  -2 40.3490 25.1480  20
   0 -16   2 30.3595 30.4552  19
   0  16  -2 38.2803 39.2842   7
   0 -16  -2 12.3474 38.2445  22
   0  16   2 51.9463 37.1311  12
   0 -16  -2 16.7067 39.2333  53
   0 -16   2 29.0048 32.7953 153
   0  16   2 43.8179 37.9369 159
   0  16  -2 21.8952 36.2520  89
   0  16  -2 43.1225 34.8037  99
   0  16   2 44.4616 39.3707  37
   0 -16  -2 69.3737 39.7291  32
   0 -16  -2 25.5190 38.8634  31
   0  16   2 57.9109 43.7640  39
   0 -16   2 7.72272 32.3617  33
   0 -16   3 1621.20 83.4228  19
   0 -16  -3 1910.05 96.6178  20
   0  16  -3 1663.63 86.1265  12
   0 -16  -3 2002.73 108.704  22
   0  16   3 2051.50 109.604  12
   0  16   3 1899.34 109.384 159
   0 -16   3 1953.49 106.978 153
   0 -16   3 1994.56 99.7625  52
   0 -16   3 1963.00 105.612  53
   0 -16  -3 2158.02 108.300  53
   0  16  -3 1980.97 106.403  89
   0  16   3 2037.16 108.333  37
   0 -16   3 1990.28 106.352  33
   0 -16   3 1918.77 101.779  40
   0 -16  -3 1932.11 106.723  31
   0  16   3 1924.97 106.739  39
   0 -16   4 20755.1 634.783  40
   0  16   4 21309.6 639.242  37
   0 -16  -4 20813.1 635.215  31
   0  16   4 21012.1 636.818  39
   0 -16   4 19747.1 624.860  53
   0 -16   4 20311.9 630.697  52
   0  16  -4 20526.0 637.137  89
   0  16   4 21912.7 642.517  12
   0 -16  -4 21731.5 642.851  22
   0 -16  -4 20388.1 634.757  24
   0 -16  -4 19683.9 627.273  20
   0  16   5 24429.1 780.142  39
   0 -16   5 25922.4 784.400  40
   0 -16  -5 24314.2 775.306  31
   0  16  -5 25613.1 786.453  39
   0  16   5 25970.6 784.736  37
   0  16  -5 26211.0 784.156   7
   0 -16   5 22675.6 768.540  18
   0 -16  -5 25491.4 780.733  20
   0  16   5 26129.8 788.543  12
   0 -16  -5 25283.1 787.778  22
   0 -16   5 25821.1 782.547  52
   0 -16   6-2.02103 19.0798  40
   0  16   6-1.90746 18.8501  37
   0  16  -6 6.20917 23.3284  89
   0  16   6 14.9048 22.7113  12
   0 -16  -6 21.3178 20.1482  20
   0 -16   6 29.6818 22.0526  52
   0  17   0 21.5855 29.7211  39
   0 -17   0 2.88634 29.7403  53
   0  17   0 19.6171 26.6925  99
   0  17   0-1.87728 20.1885  12
   0 -17   0-2.09239 22.6853  19
   0  17   0 2.10100 23.6793   7
   0  17   1 3649.92 150.885  99
   0  17   1 3826.23 151.666  39
   0  17  -1 4286.33 156.598  39
   0 -17   1 3655.91 141.874  33
   0  17  -1 3994.86 147.763   7
   0 -17  -1 4359.87 151.059  19
   0  17   1 3867.20 144.892  12
   0 -17  -1 4281.10 157.501  53
   0 -17   1 4129.13 156.278  53
   0  17   2 405.181 40.7550  39
   0 -17  -2 385.568 39.6562  31
   0 -17   2 320.827 37.5778  53
   0 -17  -2 329.075 38.4010  53
   0  17   2 327.212 41.3988  99
   0  17   2 398.418 37.2021  12
   0  17  -2 452.879 39.9944   7
   0 -17  -2 385.176 39.3312  19
   0  17   3 1317.01 76.2544  99
   0  17   3 1840.50 79.2838  39
   0 -17  -3 1590.31 75.9853  31
   0  17   3 1992.95 80.2078  12
   0  17  -3 2030.21 82.0448   7
   0 -17  -3 1846.27 81.2337  19
   0 -17   3 1468.14 72.6394  18
  -1   0  15 1222.65 67.3482  46
   1   0 -15 1533.35 86.0202  51
  -1   0  15 1565.48 80.2310  45
   1   0 -15 1242.28 71.6448  92
   1   0 -15 1421.76 78.6463  26
  -1   0  15 1266.80 81.4316  42
  -1   0  15 1500.15 86.2383  41
  -1   0  14 49.0778 40.4354 158
  -1   0  14 4.28450 35.1512 146
  -1   0  14-4.61539 41.1863  45
  -1   0  14-5.16736 43.5714  57
  -1   0  14 33.3244 38.6901  55
   1   0 -14 19.0357 43.4662  43
  -1   0  14-4.16623 39.1193  46
   1   0 -14-25.6158 45.1695  51
   1   0 -14 4.37702 38.8261  92
   1   0 -14 33.2262 43.3537  26
  -1   0  14 29.4780 42.5171  42
  -1   0  14 40.4778 42.9474  41
  -1   0  13 7444.42 310.818  57
  -1   0  13 7383.52 304.226  45
   1   0 -13 7664.57 313.564  51
  -1   0  13 7254.25 296.127  55
  -1   0  13 8010.07 303.933  46
   1   0 -13 7705.86 307.875  43
   1   0 -13 7707.14 308.511  54
  -1   0  13 7080.15 503.912 101
   1   0 -13 6376.27 285.124 156
  -1   0  13 6884.48 294.323 146
  -1   0  13 6515.44 304.632 158
  -1   0  13 7660.01 311.730  41
   1   0 -12-112.426 159.040 154
   1   0 -12 26.1162 45.8396 156
  -1   0  12 7.08353 52.9740 148
  -1   0  12-5.57839 41.0049 147
  -1   0  12 7.63201 55.1071 141
  -1   0  12 13.3278 54.2829 146
   1   0 -12 27.7713 52.7945  54
  -1   0  12 27.4490 50.8825  45
   1   0 -12-6.88966 57.7033  43
   1   0 -12 22.0543 57.7054  51
  -1   0  12 51.4109 56.7563  57
  -1   0  12-19.7050 56.1161  46
  -1   0  12-62.3950 100.740 101
   1   0 -12 36.5941 41.9717  90
   1   0 -12-14.2825 57.3343  35
   1   0 -12 15.1408 31.8454  29
  -1   0  11 47.7028 61.8898 146
  -1   0  11 114.899 60.5916 141
   1   0 -11 63.1156 56.3078  54
   1   0 -11 27.7889 53.6915  43
   1   0 -11 44.3218 53.8250  51
  -1   0  11 81.0712 56.5876  46
  -1   0  11 13.9945 51.4388  45
  -1   0  11 14.8262 54.0153  57
  -1   0  11 31.2953 121.880 101
   1   0 -11 28.8914 53.0971  35
   1   0 -11 5.60170 37.3968  29
  -1   0  11-5.93185 42.0511 147
  -1   0  11-43.3447 57.5759 148
   1   0 -11 27.4875 50.5174 156
   1   0 -11 111.286 135.136 154
  -1   0  10 77.5871 70.6619  23
   1   0 -10-6.55268 46.0069 156
   1   0 -10 38.0953 54.5124 150
  -1   0  10 27.0577 52.6889 148
  -1   0  10 12.7988 53.5984 146
  -1   0  10-35.5102 53.1137 141
   1   0 -10-13.0539 47.1293  54
  -1   0  10 5.45605 40.4575  56
  -1   0  10 25.5252 50.0915  46
  -1   0  10 26.2687 46.9868  45
  -1   0  10 15.1099 37.0244  47
   1   0 -10 41.1644 49.5395  51
   1   0 -10 6.46904 50.7803  43
  -1   0  10 61.6878 74.9088 100
  -1   0  10-29.0799 105.936 101
   1   0 -10-5.16021 37.2615 102
   1   0 -10 6.72738 49.0162  35
   1   0 -10 27.4543 37.0401  29
   1   0 -10 24.6569 43.2796  67
  -1   0   9 18323.2 771.073  23
   1   0  -9 17241.8 607.529 156
  -1   0   9 18564.5 614.158 148
   1   0  -9 18461.4 623.998 150
  -1   0   9 17896.1 607.276 146
  -1   0   9 18134.1 819.857 139
  -1   0   9 18489.2 618.477 141
   1   0  -9 17999.8 608.065  54
  -1   0   9 17947.1 596.825  56
  -1   0   9 17585.8 606.024  46
  -1   0   9 16746.7 606.301  45
   1   0  -9 17227.2 604.947  43
  -1   0   9 16828.6 587.835  47
   1   0  -9 17228.0 609.282  51
  -1   0   9 17424.6 766.853 100
  -1   0   9 18895.3 870.000 101
   1   0  -9 17621.4 590.405 102
   1   0  -9 17181.9 607.732  35
   1   0  -9 16904.5 592.458  29
   1   0  -9 17166.1 601.437  67
  -1   0   8 26.4184 45.4343 141
  -1   0   8-18.8526 82.0872 139
   1   0  -8 51.2409 39.9128  51
  -1   0   8-16.1727 64.9230 100
  -1   0   8 21.6510 89.4339 101
  -1   0   8 84.7330 109.134 117
   1   0  -8 11.1984 42.9264 150
  -1   0   8-25.4889 44.6708 148
   1   0  -8 40.1209 38.7577 156
   1   0  -8 7.50832 26.6123  63
  -1   0   7 37744.2 1359.91 117
   1   0  -7 32438.7 1219.48 109
  -1   0   7 38136.5 1363.93 101
  -1   0   7 37699.4 1297.90 100
  -1   0   7 38765.3 1162.36 141
  -1   0   7 37853.0 1332.63 139
   1   0  -7 37882.5 1164.50 150
   1   0  -7 37174.3 1157.10 156
  -1   0   7 35871.2 1156.50 148
   1   0  -7 36446.5 1260.37  62
   1   0  -6 50.8829 41.2837 109
  -1   0   6 56.4080 71.3425 117
  -1   0   6-10.9390 56.3563 100
   1   0  -6-5.86462 26.1663 123
  -1   0   6-25.3313 64.0760 139
  -1   0   6-21.3149 40.4836 141
   1   0  -6 13.6810 29.2209 156
   1   0  -6 25.9050 33.7999 150
  -1   0   6-3.46645 36.5062 148
   1   0  -6 9.60575 47.6875  62
   1   0  -5 24432.4 877.828 112
   1   0  -5 25038.7 837.909 109
  -1   0   5 24855.6 855.325 100
  -1   0   5 25532.6 896.122 117
   1   0  -5 23523.4 801.101 128
  -1   0   5 25055.8 769.372 141
  -1   0   5 25004.5 877.355 139
   1   0  -5 23109.8 839.656  62
  -1   0   4 57.8313 42.9437 100
  -1   0   4 119.632 57.0772 117
   1   0  -4 169.380 65.2661 112
  -1   0   4 92.2803 55.0606 139
  -1   0   4 2.20137 25.0871 141
   1   0  -4 58.6127 41.6341  62
   1   0  -3 35611.7 1123.29   1
   1   0  -3 35979.9 1104.15 108
   1   0  -3 35674.4 1139.27 112
  -1   0   3 33508.5 1109.33 100
  -1   0   3 36914.4 1145.93 117
   1   0  -3 34118.7 1115.55 109
  -1   0   3 36460.7 1134.01 139
  -1   0   2 16.4633 35.1631 117
  -1   0   2-10.4194 24.8488 100
  -1   0   1 162950. 4795.47 116
  -1   0   1 165522. 4825.43 114
   1   0  -1 157538. 4822.42  61
  -1   0   0 12.4702 17.0007 121
  -1   0   0 9.19521 19.7693 119
  -1   0  -1 28165.7 888.969 154
   1   0   2 3.07931 30.1368 123
   1   0   2-30.2424 34.7279 127
  -1   0  -2 28.0365 43.6792 154
   1   0   2-4.37036 35.6058   2
   1   0   2 77.6438 21.4191 104
  -1   0  -2 10.8316 42.1877 118
   1   0   3 372102. 11077.4   2
   1   0   3 396473. 11063.2 127
   1   0   3 364170. 11003.6 113
  -1   0  -3 372841. 11100.9 118
   1   0   4-8.63961 52.5313   2
   1   0   4 8.60294 50.2564   3
   1   0   4-8.41003 54.9282 138
   1   0   4 6.94499 47.8135 127
   1   0   4 19.0473 38.1070 107
   1   0   4 57.0598 56.3211 117
  -1   0  -4 10.5427 53.3369 118
   1   0   5 2118.70 152.530 127
   1   0   5 1861.70 93.7326 141
   1   0   5 1608.34 154.035 138
  -1   0  -5 1949.17 95.9282 150
   1   0   5 1969.45 171.486 117
   1   0   5 1308.47 147.716 101
  -1   0  -5 1430.98 160.024 118
   1   0   6-7.30795 38.6466 141
  -1   0  -6 6.47788 31.5368 156
  -1   0  -6 35.2287 95.4849 154
  -1   0  -6 7.83417 34.7465 150
   1   0   6-28.0867 58.0097   3
   1   0   6-15.3445 80.4526 117
   1   0   6 14.8232 69.2142 101
   1   0   7 70075.2 2097.46 141
   1   0   7 68930.1 2309.72 101
   1   0   7 69217.5 2092.61 148
  -1   0  -7 66755.4 2086.08 156
  -1   0  -7 65633.8 2353.96 154
  -1   0  -7 68687.6 2102.07 150
   1   0   7 72040.1 2308.52   3
   1   0   8-20.9765 79.0983   3
  -1   0  -8-4.72919 36.8368 156
  -1   0  -8-26.4626 96.4017 154
   1   0   8 10.2221 42.2257 148
   1   0   8-16.1664 45.4382 141
   1   0   8 64.1888 90.8035 139
  -1   0  -8 15.9072 41.3013  54
  -1   0  -8 37.1922 42.6587  51
  -1   0  -8 26.1348 38.4229  43
   1   0   8-42.9894 50.3046 116
   1   0   8-20.6785 80.5320 100
   1   0   8-22.0604 98.4258 101
  -1   0  -8 45.0185 42.7923  67
  -1   0  -8 99.1288 41.5800  35
  -1   0  -9 1809.27 125.652  35
  -1   0  -9 2064.35 286.331 154
   1   0   9 2129.64 133.180 148
  -1   0  -9 2014.12 123.784 156
   1   0   9 2160.53 140.040 158
   1   0   9 1983.38 135.710 141
   1   0   9 1840.29 242.596 139
  -1   0  -9 1785.57 126.061  51
  -1   0  -9 1888.12 127.634  43
   1   0   9 1648.92 112.955  46
  -1   0  -9 1897.50 128.169  54
   1   0   9 1905.11 235.166 100
   1   0   9 2020.13 255.872 101
  -1   0  -9 1979.40 125.568 102
  -1   0  -9 1947.36 119.910  91
  -1   0  -9 1813.45 127.753  67
   1   0  10-14.8145 62.0385 158
   1   0  10 65.9289 49.7214 148
  -1   0 -10 23.7797 47.0230 156
  -1   0 -10 106.564 133.943 154
   1   0  10 7.06240 51.9136 141
   1   0  10-55.4786 120.780 139
  -1   0 -10 48.1596 51.4520  43
   1   0  10-22.7715 43.6436  46
  -1   0 -10-13.9419 56.3774  54
  -1   0 -10-13.9758 53.5714  51
   1   0  10 49.6248 54.0187  45
  -1   0 -10 24.6563 48.7564 102
   1   0  10 29.1702 109.995 101
   1   0  10-52.3811 95.4102 100
  -1   0 -10 5.40259 37.9316  91
  -1   0 -10 21.4333 50.1605  67
  -1   0 -11 7973.77 324.548 156
   1   0  11 8158.26 353.960 158
   1   0  11 8187.67 340.049 148
   1   0  11 8293.63 346.319 141
   1   0  11 8862.47 569.574 139
  -1   0 -11 8378.05 346.507  51
   1   0  11 8055.46 332.416  45
  -1   0 -11 8274.66 345.898  54
  -1   0 -11 8576.01 350.175  43
   1   0  11 7741.41 321.656  46
  -1   0 -11 8015.01 329.417 102
   1   0  11 7507.23 548.151 101
   1   0  11 8247.72 532.501 100
  -1   0 -11 7778.28 313.965  91
  -1   0 -11 8397.41 335.791  90
  -1   0 -11 8528.73 347.826  67
  -1   0 -12 6.74104 49.5511  26
  -1   0 -12 5.28755 36.0368 156
   1   0  12 6.50809 49.4888 148
   1   0  12-15.2642 63.9216 158
   1   0  12 49.3535 56.6060 146
   1   0  12-28.8298 53.9009 141
  -1   0 -12 7.14034 50.1314  51
   1   0  12 5.37790 42.5379  46
  -1   0 -12-21.5263 61.3029  54
  -1   0 -12 7.08942 60.5680  43
   1   0  12 6.96789 51.2186  57
   1   0  12 61.1615 45.7398  45
  -1   0 -12 11.6288 46.3376 102
   1   0  12-60.0406 96.9386 101
   1   0  12-24.9829 76.9182 100
  -1   0 -12 36.3305 48.2554  90
  -1   0 -12 6.94172 48.7369  67
   1   0  13-5.41874 42.8602 148
   1   0  13-6.66941 51.5397 158
   1   0  13-36.8911 43.5386 147
   1   0  13 24.9798 48.2596 141
   1   0  13 6.04774 49.6143 146
  -1   0 -13-6.15155 49.0237  51
   1   0  13 4.21078 36.2072  46
   1   0  13 10.1492 42.2132  45
   1   0  13 12.0299 48.6453  57
  -1   0 -13 30.9411 55.2191  43
   1   0  13-26.2334 80.7679 101
  -1   0 -13 9.86593 41.5932  90
   1   0  13 5.89637 46.9901  41
  -1   0 -13 5.73866 44.3471  26
   1   0  14 13.4157 36.4280 146
   1   0  14 17.8623 41.9286  55
  -1   0 -14 4.70974 43.0160  43
  -1   0 -14-9.08542 40.5365  51
   1   0  14 10.3796 30.8742  45
   1   0  14 17.9738 40.3349  57
   1   0  14-25.6512 41.7906 158
  -1   0 -14 6.17040 47.3041 155
  -1   0 -14-6.29979 30.2051  90
  -1   0 -14-9.27298 40.1232  92
   1   0  14 26.5730 38.8083  41
   1   0  14 37.8496 43.2120  42
  -1   0 -14 37.0365 38.2209  26
   1   0  15 535.857 47.3163  41
   1   0  15 522.721 50.8938  42
  -1   0 -15 563.689 49.2185  92
  -1   0 -15 557.461 51.0170  14
   1   0  15 482.917 45.6749  55
   1   1 -15 500.196 48.2508  51
  -1  -1  15 386.436 40.2364  46
  -1  -1  15 439.260 46.4327  45
   1   1 -15 398.689 48.5232  43
   1  -1 -15 351.880 47.6907  51
  -1   1  15 408.828 42.7096  45
   1   1 -15 388.782 42.3513  92
   1  -1 -15 313.699 32.2452  92
   1  -1 -15 456.752 49.6104  26
  -1   1  15 474.872 52.6343  42
  -1  -1  15 418.283 45.0797  42
  -1  -1  15 469.475 50.3588  41
  -1   1  15 512.913 52.5194  41
  -1   1  14 3985.09 191.728 158
   1  -1 -14 4145.86 193.885  51
  -1  -1  14 3835.05 190.013  57
   1  -1 -14 4106.92 184.611  43
  -1  -1  14 3860.04 183.699  45
  -1   1  14 4243.57 178.695  46
   1   1 -14 4214.45 191.334  54
   1   1 -14 4129.83 188.565  51
  -1   1  14 4081.43 191.713  57
  -1   1  14 3866.57 178.982  55
  -1  -1  14 4296.58 183.178  46
  -1   1  14 4117.41 183.408  45
   1   1 -14 3984.00 186.362  43
  -1  -1  14 3770.51 180.657 146
   1  -1 -14 4215.67 179.020  92
  -1   1  14 4131.34 192.351  41
  -1   1  14 4145.79 190.380  42
  -1  -1  14 4177.25 192.241  41
   1   1 -14 4178.89 183.373  26
  -1  -1  14 3811.55 183.433  42
   1  -1 -14 4274.41 190.655  26
  -1   1  13 1591.65 121.173 148
  -1   1  13 1234.37 101.128 146
  -1  -1  13 1415.70 102.924 147
  -1  -1  13 1407.41 111.830 146
  -1   1  13 1407.77 119.716 158
   1   1 -13 1431.93 110.594 156
  -1   1  13 1510.53 120.865 141
   1  -1 -13 1623.68 118.928  43
  -1  -1  13 1615.74 114.652  46
  -1  -1  13 1701.41 126.440  57
   1   1 -13 1664.86 123.915  54
  -1   1  13 1593.12 122.380  57
  -1  -1  13 1716.46 123.427  45
  -1   1  13 1552.61 112.854  55
   1  -1 -13 1751.01 119.799  54
   1   1 -13 1741.52 123.443  51
   1   1 -13 1670.73 122.605  43
  -1   1  13 1632.61 111.680  46
  -1   1  13 1820.18 120.951  45
   1   1 -13 1464.44 100.508  90
  -1  -1  13 1857.24 127.865  41
  -1   1  13 1680.13 126.762  42
  -1   1  13 1731.60 124.084  41
  -1   1  12 1766.71 139.519 141
  -1  -1  12 2117.87 146.787 141
  -1   1  12 2015.74 137.576  46
   1  -1 -12 1855.95 133.055  43
  -1   1  12 2069.89 137.829  45
  -1  -1  12 2069.66 142.271  45
  -1  -1  12 2076.29 144.306  57
   1  -1 -12 2087.15 138.965  54
  -1  -1  12 2014.21 138.405  46
   1   1 -12 1995.53 139.982  51
   1   1 -12 1994.80 139.101  43
  -1   1  12 1915.53 141.842  57
   1   1 -12 1835.35 135.261  54
   1   1 -12 1992.41 122.405 102
  -1   1  12 2137.83 285.582 101
   1   1 -12 1591.26 130.010  35
   1  -1 -12 2040.83 146.143  35
   1  -1 -12 1931.67 123.681  29
  -1   1  12 1928.29 141.967  41
  -1   1  12 1969.85 144.117 158
  -1  -1  12 1968.62 138.629 146
   1   1 -12 2105.01 139.687 156
   1  -1 -12 1913.45 126.356 156
  -1   1  12 1684.32 115.299 147
  -1   1  12 2129.76 133.164 146
  -1  -1  12 2037.72 132.143 147
  -1   1  12 1940.23 142.751 148
   1   1 -12 1863.00 295.847 154
   1  -1 -12 1635.01 279.120 154
  -1  -1  11 4436.08 348.561  23
  -1  -1  11 4541.97 231.430 148
   1   1 -11 4509.15 234.478 156
  -1  -1  11 4912.45 238.951 146
  -1   1  11 4293.92 235.087 158
  -1  -1  11 4745.01 227.834 147
  -1   1  11 4481.93 213.454 147
   1  -1 -11 4377.64 222.280 156
  -1   1  11 4403.14 239.694 148
  -1   1  11 4473.99 224.703 146
   1   1 -11 4257.47 437.797 154
  -1   1  11 4532.11 243.076 141
  -1  -1  11 4380.90 234.249 141
  -1  -1  11 5419.36 246.345  45
   1   1 -11 5100.32 241.005  51
  -1   1  11 5204.52 244.263  57
  -1  -1  11 5047.67 238.884  46
   1   1 -11 5076.49 241.148  43
  -1  -1  11 5004.73 244.999  57
   1   1 -11 5379.94 245.173  54
   1  -1 -11 5300.77 239.519  43
   1  -1 -11 4949.68 235.152  54
  -1  -1  11 4644.69 214.059  47
  -1   1  11 5174.62 239.875  45
  -1   1  11 4995.59 233.664  46
  -1  -1  11 4860.84 224.719  56
   1   1 -11 4763.04 219.708 102
  -1   1  11 4588.47 419.827 101
   1   1 -11 5438.88 244.879  35
   1  -1 -11 5206.96 244.941  35
   1  -1 -11 4813.10 223.322  29
   1  -1 -11 4897.79 219.875  65
  -1  -1  10 364.140 111.236  23
   1   1 -10 402.201 77.3608 156
  -1   1  10 421.514 76.5277 148
  -1   1  10 431.627 76.7522 158
  -1  -1  10 486.190 75.7144 148
   1  -1 -10 425.183 67.1930 156
  -1  -1  10 576.763 75.3737 147
  -1  -1  10 539.496 79.8572 146
  -1   1  10 518.973 138.511 139
  -1   1  10 452.884 69.6187 146
  -1  -1  10 354.909 70.4972 141
  -1   1  10 549.743 84.7878 141
  -1   1  10 692.355 82.8449  45
  -1  -1  10 567.833 77.6758  45
   1   1 -10 447.366 71.9900  54
  -1   1  10 440.639 76.3536  46
  -1   1  10 543.224 76.7323  57
   1   1 -10 465.909 78.4851  51
  -1  -1  10 413.802 63.2535  47
  -1  -1  10 512.757 69.0340  56
   1  -1 -10 516.398 75.2767  54
   1  -1 -10 414.906 68.3808  43
  -1  -1  10 494.806 74.9668  46
   1   1 -10 507.813 68.1415 102
  -1   1  10 368.194 120.103 100
  -1   1  10 406.369 150.192 101
  -1  -1  10 549.068 120.048 100
   1   1 -10 451.237 74.4778  35
   1  -1 -10 496.131 77.1804  35
   1  -1 -10 474.046 68.2327  29
   1   1 -10 441.809 58.8988  29
   1   1 -10 559.510 76.3058  43
   1  -1 -10 456.966 57.6513  63
   1  -1 -10 495.088 67.7910  65
   1   1 -10 454.390 66.6485  67
  -1   1   9 703.670 125.175  23
  -1  -1   9 810.858 83.4177 148
  -1   1   9 671.295 83.6266 158
   1  -1  -9 592.384 72.3319 156
   1   1  -9 778.759 91.5663 150
  -1  -1   9 767.739 81.3652 146
  -1   1   9 516.406 77.5594 148
   1   1  -9 854.914 86.9962 156
  -1  -1   9 814.464 87.2845 141
  -1   1   9 923.136 90.5480 141
  -1   1   9 630.003 141.723 139
  -1  -1   9 841.119 171.510 139
  -1  -1   9 750.625 73.6701  47
   1  -1  -9 770.258 79.0633  54
   1   1  -9 878.605 86.5526  54
  -1   1   9 813.335 72.2655  56
   1  -1  -9 831.621 83.2624  43
   1   1  -9 714.894 79.9623  43
  -1  -1   9 749.733 82.5208  46
  -1   1   9 725.130 80.9937  45
  -1   1   9 664.194 78.0009  46
  -1  -1   9 653.188 71.8998  56
   1   1  -9 588.418 74.3500  51
  -1  -1   9 882.834 176.695 117
  -1  -1   9 790.977 134.926 100
   1   1  -9 526.353 67.1657 102
  -1   1   9 691.269 159.034 101
  -1   1   9 650.107 131.760 100
   1   1  -9 624.677 63.8042  29
   1   1  -9 687.548 77.7099  35
   1  -1  -9 838.383 86.4303  35
   1  -1  -9 693.267 72.6895  29
   1  -1  -9 694.533 68.7192  63
   1  -1  -9 671.895 78.1124  67
   1  -1  -9 664.836 70.6765  65
   1   1  -9 709.028 75.6257  67
  -1  -1   8 4069.32 186.407 146
  -1   1   8 3929.06 187.598 158
  -1  -1   8 3771.69 179.494 148
  -1   1   8 3671.75 164.886 160
  -1  -1   8 3833.57 189.381 158
   1  -1  -8 3780.61 178.037 156
  -1   1   8 3807.58 186.521 148
   1   1  -8 3662.92 189.072 150
   1   1  -8 4025.44 187.755 156
  -1  -1   8 4137.22 191.234 141
  -1  -1   8 3633.42 301.651 139
  -1   1   8 4023.53 191.588 141
   1   1  -8 3681.81 160.703 144
  -1   1   8 3932.35 295.963 139
   1   1  -8 3897.32 181.313  43
  -1  -1   8 3796.19 181.363  46
   1   1  -8 3844.61 181.729  54
  -1  -1   8 3953.84 316.422 117
  -1   1   8 3937.93 323.684 101
  -1  -1   8 3818.82 274.648 100
   1  -1  -8 3498.95 245.670 109
  -1   1   8 3451.36 275.970 100
  -1   1   8 3948.44 267.541  23
   1  -1  -8 3988.18 173.906  63
  -1  -1   7 13687.9 611.502 139
   1   1  -7 12784.0 427.118 144
  -1   1   7 13254.8 450.072 141
  -1  -1   7 13260.9 446.983 141
  -1   1   7 14849.5 600.849 139
   1   1  -7 12996.1 448.187 156
  -1  -1   7 12693.6 447.231 158
   1   1  -7 13185.4 451.899 150
  -1   1   7 13039.1 430.740 160
  -1   1   7 12612.9 447.958 148
  -1   1   7 13211.5 447.782 158
   1  -1  -7 12564.1 439.288 156
  -1  -1   7 13073.7 443.495 148
  -1   1   7 11183.2 448.753 116
  -1   1   7 13149.2 574.841 100
   1  -1  -7 12924.5 546.167 109
  -1  -1   7 12454.7 552.709 100
  -1   1   7 13663.3 627.335 101
  -1  -1   7 13179.5 606.470 117
  -1   1   7 12014.8 542.979  23
   1  -1  -7 12592.1 433.619  63
   1   1  -7 12291.3 503.604  62
   1  -1  -7 12782.3 557.632  62
   1   1  -6 25815.6 936.917 109
   1  -1  -6 29421.4 1009.79 109
  -1   1   6 28188.6 1024.50 100
  -1   1   6 28096.1 921.404 116
  -1  -1   6 29134.6 1055.86 117
  -1   1   6 30265.8 1076.97 101
  -1   1   6 28358.4 906.563 148
   1   1  -6 28646.8 907.409 150
  -1  -1   6 28149.3 906.954 158
  -1  -1   6 29733.7 902.938 148
   1   1  -6 28885.3 906.680 156
  -1   1   6 29053.9 905.266 158
   1  -1  -6 28872.9 900.102 156
  -1   1   6 30393.0 1037.10 139
  -1  -1   6 29365.4 905.963 141
  -1   1   6 29475.0 908.052 141
  -1  -1   6 28894.8 1053.46 139
   1   1  -6 27807.5 967.305  62
   1  -1  -6 29969.4 1025.22  62
  -1   1   5 37.7536 53.6096 100
  -1   1   5 47.4112 58.8674 101
  -1  -1   5 10.7424 57.3113 117
   1   1  -5 72.8031 38.5924 109
   1   1  -5 9.14377 51.9379 112
  -1   1   5 37.7354 24.9765 116
  -1  -1   5 46.7048 31.0497 158
   1  -1  -5 71.0623 28.6779 131
  -1  -1   5 19.5327 30.9035 141
  -1   1   5 213.952 70.1741 139
  -1  -1   5 32.7289 60.1096 139
   1   1  -5 87.2105 38.1229  62
   1  -1  -5 28.3515 44.1599  62
  -1  -1   4 5547.59 266.830 117
   1  -1  -4 5772.16 281.426 112
   1   1  -4 5809.05 260.476 112
   1  -1  -4 5869.37 265.336 109
  -1   1   4 5057.44 196.777 116
  -1  -1   4 5495.19 275.385 101
   1   1  -4 5124.97 200.150 108
  -1   1   4 5432.59 278.109 101
  -1   1   4 5328.76 256.627 100
   1   1  -4 5347.15 225.205 109
   1  -1  -4 5633.79 262.630  62
   1   1  -4 5669.97 236.754  62
  -1  -1   4 5632.25 274.132 139
   1   1  -4 5114.55 234.581 128
  -1  -1   4 5213.88 192.821 141
   1  -1  -4 5449.01 193.968 131
  -1   1   4 5701.50 255.992 139
  -1  -1   4 5920.42 275.584   3
   1   1  -4 5780.14 250.115   1
  -1  -1   3 9910.14 378.335 101
   1  -1  -3 11100.0 370.521 108
   1  -1  -3 9404.92 369.193 109
   1   1  -3 10191.3 364.779 112
  -1   1   3 9532.70 303.592 116
  -1   1   3 10137.9 366.015 100
  -1  -1   3 9045.99 361.980 117
   1  -1  -3 9242.21 368.416  62
  -1  -1   3 10282.5 382.958 139
   1   1  -3 9550.55 354.277 128
  -1  -1   3 8828.75 364.290   3
   1   1  -3 8893.94 341.445   1
  -1   1   3 8316.15 350.374  23
   1   1  -2 220654. 6755.11   5
  -1  -1   2 224933. 6772.85   3
   1   1  -2 226307. 6743.75   1
  -1  -1   2 232974. 6763.43 114
   1  -1  -2 235237. 6782.24 108
  -1  -1   2 230973. 6766.02 117
  -1   1   2 227177. 6770.37 100
   1   1  -2 227491. 6766.77 111
  -1   1   1 277.414 35.2953   4
   1   1  -1 433.645 40.6453 114
  -1  -1   1 469.675 31.3846 117
   1  -1  -1 310.326 45.3269 111
  -1   1   1 407.709 28.7910 115
   1  -1  -1 599.698 54.5827 112
  -1  -1   1 326.032 41.2270 115
   1  -1   0 798.898 52.8493 114
  -1   1   0 742.798 49.1618 119
   1   1   0 661.529 41.4885 100
  -1  -1   0 744.563 52.3798 103
  -1  -1   0 815.394 50.5645 119
  -1  -1   0 672.816 49.5548  83
  -1   1   0 780.872 47.8553  98
  -1   1   0 616.175 49.1672  83
  -1  -1   0 661.864 46.7241  98
  -1  -1   0 679.534 39.8679   1
   1   1   0 636.724 38.8870   1
  -1   1  -1 12458.1 411.436 154
  -1  -1  -1 12509.1 412.291 154
  -1  -1  -1 12336.3 407.864 116
   1   1   1 12202.7 396.542 117
  -1  -1  -1 11716.6 404.963 118
   1  -1   1 13193.2 415.558 123
  -1   1  -1 11156.2 407.157  83
  -1  -1  -1 12092.0 402.566  98
  -1   1  -1 11779.5 401.026  98
   1   1   1 11429.3 401.291   1
   1   1   1 11514.7 380.655   2
   1  -1   2 325.338 54.0926 123
   1  -1   2 444.408 40.6603 127
  -1   1  -2 257.409 51.9944 123
   1   1   2 359.882 57.4633 127
  -1   1  -2 241.566 56.6660 154
   1   1   2 429.943 49.3207   2
   1   1   2 427.815 53.4757   3
   1  -1   2 284.602 45.5713 104
   1   1   2 354.332 59.3017 117
   1   1   2 285.173 51.1631 116
  -1  -1  -2 302.286 53.3566 109
  -1   1  -2 420.157 66.4330 118
   1  -1   2 263.262 45.0119 113
   1  -1   3 69520.7 2235.52   2
   1   1   3 71712.3 2220.80   3
   1  -1   3 69889.1 2232.92   1
   1   1   3 71567.7 2219.37   2
  -1   1  -3 75630.8 2217.89 123
   1   1   3 75231.7 2233.75 127
   1  -1   3 76644.4 2192.00 127
   1   1   3 69665.9 2156.85 123
   1  -1   3 73480.3 2211.76 138
   1  -1   3 73676.3 2190.62 113
   1  -1   3 71079.6 2223.60 107
   1  -1   3 73712.1 2216.10 106
   1   1   3 74911.4 2231.10 101
  -1   1  -3 77028.8 2259.63 118
   1  -1   3 63349.8 2188.96 104
   1   1   3 76615.0 2245.21 117
  -1  -1  -3 70643.1 2216.71 109
   1  -1   4 72696.9 2281.38   1
   1   1   4 72337.0 2273.52   3
   1  -1   4 71452.7 2287.84   2
  -1   1  -4 73983.3 2247.51 123
   1   1   4 79620.0 2303.75 138
   1   1   4 72479.3 2278.37 127
   1  -1   4 72801.3 2258.80 138
   1  -1   4 73284.9 2173.87 141
   1  -1   4 69832.2 2226.74 127
  -1  -1  -4 69358.1 2248.60 109
  -1   1  -4 75928.7 2313.13 118
   1  -1   4 75357.2 2270.82 107
   1   1   4 72856.4 2295.81 117
   1   1   4 73024.2 2281.69 101
   1  -1   4 67745.5 2244.21 106
   1  -1   5 13006.1 555.163   2
   1  -1   5 12867.0 550.283   3
   1  -1   5 13666.8 551.144   1
   1   1   5 13201.4 543.576   3
   1   1   5 14435.0 569.383 138
   1  -1   5 13120.8 529.703 138
   1  -1   5 13197.1 434.918 141
   1   1   5 13482.0 541.008 127
  -1   1  -5 11960.2 563.724 118
  -1  -1  -5 13539.6 515.916 109
   1  -1   5 12562.7 523.119 107
   1   1   5 13237.0 514.177 116
   1   1   5 14053.8 561.115 101
   1   1   5 13340.4 566.090 117
   1  -1   6 308.606 51.4050 141
   1   1   6 344.595 55.5368 141
   1   1   6 400.318 117.802 138
  -1   1  -6 354.480 49.3303 156
  -1   1  -6 336.012 112.142 154
  -1  -1  -6 471.298 55.7017 150
   1  -1   6 405.056 50.1148 148
   1  -1   6 250.520 80.6586   2
   1   1   6 413.500 97.4105   3
   1  -1   6 364.192 93.6719   3
   1  -1   6 491.840 110.529 101
   1   1   6 488.597 107.486 100
   1   1   6 551.957 113.683 101
   1   1   6 327.803 72.7796 116
   1   1   6 433.584 108.244 117
   1   1   7 730.452 76.5097 141
   1   1   7 450.839 121.628 138
   1  -1   7 582.259 67.3553 141
   1   1   7 536.866 129.219 100
   1   1   7 560.056 93.7250 116
   1   1   7 647.438 143.472 117
   1  -1   7 620.833 138.176 101
   1   1   7 465.955 118.342 101
  -1  -1  -7 660.058 70.0025 150
   1  -1   7 686.459 64.4536 148
   1   1   7 617.709 69.2994 148
  -1   1  -7 651.737 65.9470 156
  -1   1  -7 765.824 151.645 154
  -1  -1  -7 621.174 58.0592 156
   1   1   7 256.108 92.7076   3
   1  -1   7 267.887 95.2494   3
  -1  -1  -8 35403.1 1148.11  25
   1  -1   8 37902.9 1409.40   3
  -1   1  -8 37651.7 1170.26 156
  -1  -1  -8 37276.0 1179.01 150
   1   1   8 37292.2 1173.32 148
   1  -1   8 37804.0 1178.38 158
  -1   1  -8 36957.7 1472.28 154
  -1  -1  -8 37301.1 1156.83 156
   1  -1   8 36649.5 1162.89 148
   1  -1   8 37289.5 1170.17 141
   1   1   8 37786.3 1402.26 139
   1   1   8 38111.5 1180.18 141
   1  -1   8 36737.8 1412.42 139
  -1  -1  -8 36045.6 1168.56  43
  -1   1  -8 36469.4 1171.49  54
  -1  -1  -8 37265.2 1174.71  51
  -1   1  -8 35669.3 1165.78  51
  -1  -1  -8 36431.5 1169.66  54
   1   1   8 34884.7 1278.56 116
   1   1   8 38541.0 1437.83 117
   1  -1   8 36635.5 1418.55 101
   1   1   8 36403.3 1401.50 100
  -1   1  -8 36660.8 1167.58 102
   1   1   8 39563.6 1421.62 101
  -1  -1  -8 36859.2 1178.91  67
  -1  -1  -8 37027.7 1172.96  35
  -1  -1  -9 6178.04 269.214  35
  -1  -1  -9 5889.97 251.664  29
  -1   1  -9 6075.53 263.162  35
  -1  -1  -9 5977.90 243.988  25
   1  -1   9 6246.85 437.172   3
  -1   1  -9 6138.52 483.505 154
   1  -1   9 6223.80 261.608 148
   1   1   9 6478.38 273.571 148
  -1   1  -9 6475.62 269.070 156
  -1  -1  -9 6557.54 256.513 156
   1  -1   9 6213.31 276.332 158
   1  -1   9 6120.66 444.622 139
   1   1   9 6524.44 277.414 141
   1  -1   9 6450.08 272.580 141
   1   1   9 6379.97 438.612 139
   1   1   9 6218.30 254.137  46
   1   1   9 6073.48 257.176  45
  -1  -1  -9 6018.66 267.541  54
  -1  -1  -9 6338.51 270.094  43
  -1   1  -9 5979.42 264.205  51
   1  -1   9 5972.68 249.552  56
   1  -1   9 5960.15 257.565  46
  -1  -1  -9 6223.89 271.655  51
  -1   1  -9 5948.22 266.730  54
   1   1   9 5571.94 440.267 117
   1  -1   9 5704.71 439.616 117
   1   1   9 6481.59 445.434 100
  -1  -1  -9 6161.59 258.745 102
   1  -1   9 6535.28 458.391 101
   1   1   9 5777.37 435.334 101
   1  -1   9 6043.86 425.181 100
  -1   1  -9 6186.06 263.927 102
  -1  -1  -9 6138.82 252.840  91
  -1   1  -9 6483.70 259.543  91
  -1  -1  -9 5770.90 269.855  67
  -1   1  -9 6194.26 269.440  67
  -1  -1 -10 7647.03 305.720  29
   1  -1  10 6865.31 323.586 158
  -1   1 -10 7539.84 319.482 156
   1   1  10 7573.19 325.100 148
   1  -1  10 7875.39 318.745 148
  -1  -1 -10 7315.97 301.794 156
  -1   1 -10 8128.82 594.595 154
   1   1  10 8119.33 523.384 139
   1  -1  10 7690.87 324.592 141
   1   1  10 7370.25 329.083 141
   1  -1  10 7656.61 528.771 139
   1  -1  10 7716.69 312.849  46
   1   1  10 7915.83 315.385  45
   1  -1  10 7688.79 302.418  56
  -1   1 -10 7927.95 327.797  51
  -1  -1 -10 8110.21 328.961  54
  -1   1 -10 8030.25 330.317  54
  -1  -1 -10 8400.57 331.590  43
   1   1  10 7856.31 308.239  46
  -1  -1 -10 8286.11 335.988  51
   1  -1  10 7668.63 540.876 101
   1  -1  10 7931.21 548.014 117
  -1   1 -10 7853.98 320.393 102
   1  -1  10 7566.36 502.886 100
  -1  -1 -10 7582.08 311.503 102
   1   1  10 8037.12 521.334 100
   1   1  10 7647.17 529.120 101
  -1   1 -10 7357.58 297.563  88
  -1   1 -10 7757.87 308.979  91
  -1  -1 -10 7436.18 301.695  91
  -1  -1 -10 7468.78 312.899  90
  -1  -1 -10 7774.83 331.655  67
  -1   1 -10 7664.65 324.042  67
  -1  -1 -11 21.4963 35.1029  29
   1   1  11 50.7484 58.2077 148
   1  -1  11 6.38571 48.1609 148
  -1   1 -11-19.7222 46.5998 156
  -1   1 -11 75.7603 127.759 154
   1  -1  11-7.79848 62.6129 158
   1   1  11 53.7713 60.7610 141
   1  -1  11 57.1362 56.0636 141
   1  -1  11 7.49115 57.4310 146
   1   1  11-27.8469 101.445 139
   1  -1  11 269.683 130.471 139
  -1  -1 -11 68.0923 57.5337  51
   1  -1  11 13.3764 51.6874  45
  -1  -1 -11 7.25622 53.8058  43
   1   1  11 35.1461 50.7570  57
  -1  -1 -11 7.27195 56.1985  54
  -1   1 -11 22.3348 56.6145  54
   1   1  11 22.3694 43.9002  46
   1   1  11-24.7667 48.6043  45
  -1   1 -11 49.9064 50.0574  51
  -1   1 -11-7.29793 55.9498  43
   1  -1  11 6.06943 49.7950  46
   1  -1  11 26.2212 92.0483 100
  -1  -1 -11 36.0009 50.9302 102
   1  -1  11 31.3754 110.141 101
   1   1  11 27.5320 92.8580 100
  -1   1 -11 19.7029 51.5552 102
   1   1  11 121.223 125.184 101
  -1   1 -11-5.50306 39.7381  91
  -1  -1 -11 43.2928 50.0207  90
  -1   1 -11-21.4051 53.3615  67
  -1  -1 -11 15.2333 53.9892  67
  -1   1 -12 1144.98 102.598  26
   1   1  12 982.696 100.140  41
  -1  -1 -12 977.919 103.756  26
   1   1  12 1268.81 111.154 146
   1  -1  12 1037.42 111.900 158
  -1   1 -12 952.640 92.8089 156
   1  -1  12 1222.56 102.433 148
   1  -1  12 1167.43 110.353 146
   1   1  12 1310.99 110.452 148
   1  -1  12 1037.48 105.037 147
   1   1  12 1121.02 110.839 141
   1   1  12 1161.44 201.695 139
   1  -1  12 1126.41 105.635 141
   1   1  12 1016.98 88.5537  46
   1   1  12 1247.46 101.523  45
   1  -1  12 1087.84 96.6361  46
   1   1  12 1100.80 101.084  57
  -1  -1 -12 1003.33 102.821  43
  -1   1 -12 1074.36 104.648  51
  -1   1 -12 1099.68 111.420  54
   1  -1  12 956.812 96.2996  45
  -1  -1 -12 1213.80 111.737  54
  -1   1 -12 1106.79 112.035  43
  -1  -1 -12 1192.32 111.872  51
   1  -1  12 821.143 190.060 101
   1   1  12 1056.09 202.547 101
   1  -1  12 553.953 140.528 100
  -1   1 -12 1209.01 103.276 102
  -1   1 -12 1273.76 103.812  90
  -1  -1 -12 1172.53 96.8255  90
  -1   1 -12 1194.70 103.636  67
   1  -1  13 245.299 59.8945 147
   1   1  13 159.171 47.2782 147
   1  -1  13 224.309 63.0194 158
   1   1  13 186.421 56.3251 148
   1  -1  13 124.232 51.4661 146
   1   1  13 252.600 59.0638 146
   1  -1  13 240.913 58.2258 141
   1   1  13 167.606 55.1881 141
  -1   1 -13 331.717 64.7561  51
   1  -1  13 387.660 55.3468  46
   1   1  13 236.940 59.7158  57
  -1  -1 -13 252.602 66.8946  51
  -1  -1 -13 291.364 64.8712  43
  -1   1 -13 239.230 64.3974  54
  -1   1 -13 265.756 66.3089  43
   1   1  13 260.216 49.7078  45
   1  -1  13 254.282 56.7242  45
   1  -1  13 238.689 59.4271  57
   1   1  13 229.100 116.470 101
   1  -1  13 423.703 129.114 101
  -1  -1 -13 270.466 61.7955  92
  -1   1 -13 244.862 55.8004  90
  -1  -1 -13 198.261 47.5947  90
  -1   1 -13 281.243 55.8708  26
  -1  -1 -13 377.017 64.4952  26
   1   1  13 266.436 59.8487  41
   1  -1  14 364.047 60.3469 158
  -1   1 -14 442.738 65.7462 155
   1  -1  14 365.714 51.8500 147
   1  -1  14 450.461 60.8405 146
   1   1  14 268.557 46.4615 146
  -1  -1 -14 474.382 67.4316 122
  -1   1 -14 474.422 65.9306 122
  -1   1 -14 391.245 62.9133  92
  -1   1 -14 266.272 44.9837  90
  -1  -1 -14 424.008 58.4264  92
   1  -1  14 323.902 52.4747  41
   1   1  14 356.883 59.0745  42
  -1  -1 -14 377.089 57.3843  26
   1   1  14 263.057 49.8342  41
  -1   1 -14 268.326 57.4157  43
  -1   1 -14 396.300 55.4334  51
   1   1  14 401.918 61.1712  55
   1  -1  14 280.436 56.4707  57
   1  -1  14 266.949 45.6539  45
   1   1  14 334.403 52.6330  57
  -1  -1 -14 410.160 62.7545  51
   1   1  14 327.684 42.8974  45
   1  -1  15 902.920 59.7408  41
  -1  -1 -15 912.457 57.3078  26
   1   1  15 902.171 64.5590  42
   1   1  15 808.559 56.9259  41
  -1  -1 -15 748.963 54.6815  92
  -1   1 -15 916.339 62.0105  92
  -1  -1 -15 901.729 62.0589  14
   1  -1  15 788.334 54.2942  55
   1  -1  15 803.603 58.3508  57
   1   1  15 813.041 58.7182  55
   1   2 -15 15201.7 487.028  43
  -1  -2  15 15539.2 491.128  57
  -1  -2  15 15213.4 474.122  46
  -1   2  15 14347.3 476.371  55
  -1  -2  15 15605.9 485.241  45
   1   2 -15 13623.5 476.973  92
  -1   2  15 15238.7 488.152  42
   1  -2 -15 15120.4 488.402  26
  -1  -2  15 14119.2 478.217  42
  -1  -2  14 1125.88 93.0198 158
  -1   2  14 1175.80 91.4771 158
   1   2 -14 1122.17 84.7208 156
  -1  -2  14 1127.23 88.9478 146
  -1  -2  14 1185.41 87.0549  46
  -1  -2  14 1233.65 92.5201  45
  -1   2  14 1418.16 88.3384  45
   1   2 -14 1156.49 91.9905  43
  -1  -2  14 1172.73 92.4441  57
  -1   2  14 1083.43 78.5321  46
  -1   2  14 1150.11 86.4368  55
   1   2 -14 1049.30 83.5721  51
   1   2 -14 1117.32 91.4661  54
   1  -2 -14 1133.71 78.2638  92
   1   2 -14 1029.58 73.3048  90
   1   2 -14 1121.21 80.5608  26
  -1  -2  14 1124.77 89.0289  42
  -1   2  14 1283.90 95.4017  41
   1  -2 -14 1238.96 94.3101  26
   1   2 -13 4015.56 202.123 156
  -1   2  13 4065.34 187.322 146
  -1  -2  13 4237.75 197.244 147
  -1   2  13 4140.42 210.833 148
  -1  -2  13 4187.77 213.710 158
  -1  -2  13 4302.72 209.030 146
  -1   2  13 4360.36 211.890 158
  -1   2  13 4385.54 216.717 141
  -1   2  13 4144.88 207.831  57
   1  -2 -13 4562.74 204.846  43
   1   2 -13 4741.16 215.538  43
   1   2 -13 4154.14 210.532  54
  -1   2  13 4029.88 192.730  46
   1   2 -13 4355.47 205.664  51
  -1   2  13 4317.53 201.937  45
  -1  -2  13 4288.69 203.927  46
  -1  -2  13 4066.82 205.516  45
  -1   2  13 3842.54 199.204  55
   1   2 -13 3902.48 181.648 102
   1  -2 -13 4077.19 192.717  92
   1   2 -13 4229.22 191.497  90
  -1   2  13 4383.26 211.593  41
   1  -2 -13 3737.34 183.157  29
  -1   2  12 10161.2 408.368 141
  -1  -2  12 9854.51 380.405  56
  -1   2  12 10323.7 389.777  46
   1   2 -12 10013.9 394.396  51
   1  -2 -12 10009.4 388.920  43
   1   2 -12 9587.21 396.105  54
   1   2 -12 9967.92 397.533  43
   1  -2 -12 10093.5 403.614  51
  -1   2  12 10004.3 394.902  55
  -1  -2  12 9319.42 366.631  47
  -1  -2  12 10484.9 397.223  46
  -1  -2  12 9735.18 396.225  45
  -1   2  12 10459.5 402.915  57
   1  -2 -12 9596.25 385.295  54
  -1   2  12 10170.0 391.559  45
   1   2 -12 9677.86 374.587 102
   1  -2 -12 9654.59 380.135  29
   1   2 -12 10104.4 390.377  35
  -1   2  12 10357.6 401.987  41
  -1   2  12 9351.84 374.045 146
  -1  -2  12 9805.69 397.473 146
  -1   2  12 10388.4 408.454 148
   1   2 -12 10522.1 404.289 156
  -1   2  12 10377.7 404.558 158
  -1  -2  12 10072.2 387.896 147
  -1  -2  12 10054.8 407.262 158
  -1  -2  11 8169.55 514.739  23
  -1   2  11 8803.38 516.736   4
  -1  -2  11 8787.52 374.420 158
   1   2 -11 8089.11 614.670 154
  -1   2  11 8572.84 348.893 146
  -1  -2  11 9140.42 361.640 147
  -1  -2  11 8286.15 353.023 148
   1   2 -11 9052.38 373.918 156
  -1   2  11 8785.76 374.095 148
  -1   2  11 8650.80 366.737 158
  -1  -2  11 8322.26 363.190 146
   1  -2 -11 7602.58 594.933 154
   1  -2 -11 8713.60 377.375 150
   1  -2 -11 8643.90 347.044 156
  -1  -2  11 8851.65 366.825 141
  -1   2  11 8705.73 374.753 141
  -1  -2  11 8823.16 354.971  56
  -1   2  11 9174.32 359.614  46
   1  -2 -11 8949.89 359.458  43
  -1   2  11 9138.62 369.588  57
  -1  -2  11 9218.90 350.134  47
   1  -2 -11 9664.72 378.801  51
   1   2 -11 9490.51 368.872  51
   1   2 -11 9234.46 370.987  54
   1  -2 -11 8982.80 358.869  54
  -1   2  11 8478.88 356.043  45
  -1  -2  11 9498.31 370.160  46
  -1  -2  11 8879.47 368.023  45
   1   2 -11 9439.60 371.576  43
   1   2 -11 9472.89 356.186 102
  -1   2  11 8925.85 594.390 101
   1   2 -11 8755.34 358.470  35
   1  -2 -11 9050.13 359.491  29
  -1   2  11 9569.74 374.956  41
   1  -2 -11 8895.04 353.110  65
  -1   2  10 7324.00 296.688 146
  -1  -2  10 7125.17 305.257 147
  -1  -2  10 7459.14 302.941 148
   1   2 -10 6572.90 529.106 154
   1  -2 -10 6766.63 531.354 154
  -1  -2  10 7062.31 315.332 158
  -1   2  10 6902.82 314.355 148
   1   2 -10 7558.33 317.958 156
   1  -2 -10 6991.91 316.997 150
  -1   2  10 7673.94 317.455 158
   1  -2 -10 7395.96 295.527 156
  -1  -2  10 7524.66 313.660 146
  -1  -2  10 7226.08 308.837 141
  -1   2  10 7408.35 321.387 141
  -1   2  10 5957.13 423.772 139
   1   2 -10 6772.33 302.320  51
  -1   2  10 7069.51 301.352  45
  -1  -2  10 7188.45 300.552  56
  -1   2  10 7598.74 305.881  46
  -1  -2  10 7179.05 308.299  46
  -1  -2  10 7505.82 296.824  47
   1   2 -10 7138.38 307.183  43
   1  -2 -10 6769.69 308.575  51
   1  -2 -10 7488.58 304.590  43
   1   2 -10 7096.51 308.268  54
   1  -2 -10 6914.08 298.019  54
  -1   2  10 7137.18 308.212  57
  -1   2  10 8670.66 549.287 101
  -1  -2  10 6314.84 408.405 100
  -1  -2  10 6423.08 493.010 101
   1   2 -10 7416.44 299.114 102
   1   2 -10 7046.11 300.330  35
   1  -2 -10 7046.55 299.526  29
   1  -2 -10 7345.65 300.682  65
   1  -2 -10 7312.53 295.560  63
  -1  -2   9 13119.4 469.430 147
  -1   2   9 12955.8 472.582 158
  -1   2   9 12792.1 449.924 160
   1   2  -9 13382.2 481.760 156
  -1   2   9 13396.7 480.249 148
   1  -2  -9 12529.8 455.971 156
  -1  -2   9 12570.2 476.434 158
   1  -2  -9 12871.0 479.656 150
  -1  -2   9 12632.5 461.551 148
  -1  -2   9 12489.1 470.473 146
  -1  -2   9 13169.8 471.683 141
  -1   2   9 12906.5 628.984 139
  -1  -2   9 12906.2 459.115  47
   1  -2  -9 13161.3 476.083  51
   1   2  -9 12864.6 471.456  54
   1  -2  -9 13133.2 463.964  54
  -1   2   9 13282.9 473.572  57
   1   2  -9 12627.8 466.706  43
   1   2  -9 12970.3 467.486  51
  -1  -2   9 12875.4 463.441  56
  -1   2   9 12454.9 463.874  46
  -1   2   9 12591.4 464.154  45
   1  -2  -9 12796.3 463.136  43
  -1  -2   9 11438.1 587.718 100
  -1  -2   9 12420.4 684.004 101
   1   2  -9 12963.8 461.645 102
   1  -2  -9 11863.8 585.167 109
  -1   2   9 13701.7 708.864 101
  -1   2   9 11137.9 614.777 100
  -1  -2   9 13799.0 693.075 117
   1  -2  -9 12755.3 465.140  29
   1   2  -9 13050.9 464.235  35
   1  -2  -9 12748.5 462.687  65
   1  -2  -9 12748.8 458.565  63
  -1  -2   8 443.425 117.343   3
  -1   2   8 518.114 98.0487  23
  -1   2   8 661.143 75.2190 148
   1  -2  -8 502.563 68.6894 150
   1  -2  -8 498.454 60.7457 156
  -1   2   8 540.066 69.3221 158
  -1   2   8 494.697 58.9273 160
   1   2  -8 612.024 72.9969 156
  -1  -2   8 628.001 73.8346 158
  -1  -2   8 577.100 67.7721 148
   1   2  -8 466.634 69.7814 150
  -1  -2   8 402.441 124.718 139
  -1  -2   8 482.584 65.9566 146
  -1   2   8 473.642 113.987 139
  -1  -2   8 461.876 66.0618 141
   1   2  -8 620.519 57.9592 144
  -1   2   8 630.256 68.7544  45
  -1   2   8 542.437 64.9208  57
  -1  -2   8 580.244 64.3301  56
   1   2  -8 517.314 65.1006  51
   1  -2  -8 497.513 66.9090  51
   1   2  -8 511.192 65.5305  54
  -1   2   8 641.419 151.549 101
   1  -2  -8 621.415 114.017 109
  -1  -2   8 551.556 107.670 100
  -1   2   8 550.682 123.517 100
  -1  -2   8 574.198 140.223 101
  -1  -2   8 470.010 128.353 117
   1   2  -8 497.574 63.7269  43
   1  -2  -8 467.832 59.8260  29
   1  -2  -8 448.417 62.5994  35
   1  -2  -8 563.086 64.9351  63
  -1  -2   7 9297.94 491.089 139
   1   2  -7 9301.62 328.324 144
  -1   2   7 9729.17 457.719 139
  -1  -2   7 9472.72 340.108 141
  -1  -2   7 9019.91 340.256 146
   1   2  -7 9293.40 346.902 156
   1  -2  -7 9273.20 331.258 156
   1   2  -7 9012.00 344.318 150
  -1  -2   7 9095.58 331.793 148
  -1   2   7 9239.75 341.509 158
  -1  -2   7 9182.26 342.348 158
  -1   2   7 9654.21 345.924 148
   1  -2  -7 9473.33 345.408 150
  -1  -2   7 9151.99 493.241 101
  -1   2   7 8564.98 461.717 100
  -1  -2   7 8866.85 475.012 117
   1  -2  -7 9814.16 463.651 109
  -1   2   7 9600.45 503.968 101
  -1  -2   7 9718.34 496.011   3
  -1   2   7 8883.65 420.625  23
   1  -2  -7 8772.15 460.587  62
   1  -2  -7 9232.34 334.430  63
  -1  -2   6 54702.2 1749.30 139
  -1  -2   6 50222.0 1560.13 141
  -1   2   6 52984.1 1687.05 139
   1   2  -6 50251.2 1553.74 144
   1   2  -6 52863.4 1567.81 150
   1  -2  -6 51975.3 1566.25 150
  -1  -2   6 52346.1 1556.64 148
  -1  -2   6 52146.5 1566.79 158
   1  -2  -6 52905.0 1555.81 156
   1   2  -6 54746.5 1570.54 156
  -1   2   6 51089.8 1566.06 148
  -1  -2   6 51681.8 1740.14 101
  -1   2   6 46383.6 1555.90 116
   1  -2  -6 48895.4 1692.74 109
  -1  -2   6 53230.9 1726.07 117
  -1   2   6 50593.4 1745.08 101
   1  -2  -6 45953.7 1598.00 105
  -1   2   6 50293.8 1703.48 100
  -1   2   6 52092.6 1663.66  23
  -1  -2   6 52775.0 1731.23   3
   1   2  -6 47668.2 1595.74  62
   1  -2  -6 50136.8 1703.63  62
  -1   2   5 8318.34 287.724 141
  -1  -2   5 8374.47 283.650 141
   1  -2  -5 8040.28 283.067 131
  -1   2   5 8563.09 362.519 139
  -1  -2   5 8589.01 288.757 158
   1  -2  -5 8176.45 286.813 150
   1   2  -5 8118.79 348.805 112
  -1  -2   5 8311.22 382.138 117
   1  -2  -5 8291.31 383.051 109
  -1   2   5 7677.76 395.833 101
  -1  -2   5 8384.27 397.221 101
   1   2  -5 7085.16 289.369 109
  -1   2   5 8065.56 285.021 116
  -1   2   5 8596.78 385.529 100
   1   2  -5 7658.98 313.806  62
   1  -2  -5 8285.82 387.130  62
  -1   2   5 8024.65 349.867  23
  -1  -2   5 7653.99 381.473   3
   1   2  -4 490.436 68.4937 112
  -1   2   4 664.223 90.3849 100
   1   2  -4 470.615 52.4850 109
   1  -2  -4 563.243 90.3914 109
   1   2  -4 465.566 37.6968 108
  -1   2   4 384.964 86.9810 101
  -1  -2   4 476.096 61.2269 114
  -1  -2   4 696.111 89.9877 117
  -1  -2   4 652.507 96.5206 101
   1  -2  -4 901.680 101.093  62
   1  -2  -4 635.855 45.4647 131
  -1  -2   4 600.249 46.1516 141
  -1   2   4 938.571 57.4443 141
  -1  -2   4 340.431 75.4076   3
  -1   2   4 358.269 64.0940  23
  -1   2   3 30372.9 963.221 101
   1   2  -3 29210.7 913.765 112
   1  -2  -3 31330.7 975.057 112
  -1  -2   3 27805.4 923.419 117
  -1   2   3 29455.4 948.000 100
  -1  -2   3 30093.5 900.645 114
   1  -2  -3 29201.4 958.821 109
   1  -2  -3 28340.4 953.283  62
   1   2  -3 29231.9 948.871  61
   1  -2  -3 27812.1 872.973 123
   1   2  -3 28184.9 935.481 128
   1  -2  -3 27344.9 949.023 129
   1  -2  -3 26508.8 864.726 130
  -1  -2   3 27426.3 934.492   3
  -1  -2   3 28690.0 893.103   1
  -1   2   3 27540.0 917.139  23
   1   2  -3 29379.0 929.147   5
  -1  -2   3 28503.9 940.671   2
   1   2  -2 113985. 3391.07 111
   1  -2  -2 114965. 3366.51 116
  -1  -2   2 113229. 3395.41 117
   1  -2  -2 117211. 3443.75 112
   1   2  -2 112915. 3421.91  61
   1   2  -2 117729. 3430.99  58
  -1   2   2 114016. 3385.04  59
   1   2  -2 114002. 3427.02 128
   1  -2  -2 111008. 3387.29 123
  -1  -2   2 108915. 3407.62   2
  -1   2   2 112219. 3419.01   4
  -1  -2   2 111943. 3366.16   1
   1  -2  -1 4570.33 206.679 109
   1  -2  -1 5139.98 207.279 112
  -1   2   1 4677.37 179.491  59
   1   2  -1 4965.96 202.123  59
   1  -2  -1 5253.74 199.815 123
  -1  -2   1 4330.80 174.195   2
  -1   2   0 278161. 7799.17 114
   1  -2   0 270228. 7791.36 111
   1   2   0 263900. 7804.87 115
   1  -2   0 272511. 7819.15 108
  -1   2   0 276994. 7786.58 119
   1  -2   0 256437. 7789.95 112
  -1  -2   0 276543. 7786.69 119
  -1  -2   0 271424. 7816.51 116
   1   2   0 261699. 7766.11 118
   1  -2   0 267108. 7807.73 109
  -1   2   0 262459. 7821.86 123
  -1   2   0 238103. 7777.93  98
  -1   2   0 255416. 7787.51  83
  -1  -2   0 260626. 7788.05  83
  -1  -2   0 259644. 7781.15  98
   1   2   0 258964. 7795.07   4
  -1   2  -1 342243. 10004.4 154
  -1  -2  -1 339817. 10007.8 154
   1  -2   1 361252. 9985.35 114
  -1  -2  -1 352711. 9996.82 118
   1  -2   1 342841. 10027.1 113
   1   2   1 340415. 10020.8 100
   1  -2   1 327781. 9982.83 109
   1  -2   1 330438. 10000.3 108
   1  -2   1 342638. 10016.2 118
   1   2   1 350184. 9996.97 117
  -1  -2  -1 335509. 10016.7 116
   1  -2   1 342108. 10013.0 105
  -1   2  -1 346405. 9996.45  98
  -1  -2  -1 321964. 10000.5  83
  -1  -2  -1 356136. 9999.08  98
  -1  -2  -1 337157. 10011.1   1
   1   2   2 5133.39 229.194 127
  -1   2  -2 4616.52 224.491 123
   1  -2   2 4516.39 158.888 127
  -1  -2  -2 4503.35 216.849 154
  -1   2  -2 4795.25 218.760 154
  -1  -2  -2 5266.97 228.987   1
  -1   2  -2 5294.41 226.889 118
   1  -2   2 4824.42 177.553 108
   1   2   2 4562.08 211.107 116
   1   2   2 4526.96 221.655 100
   1  -2   2 5024.44 218.373 113
   1  -2   2 5184.25 222.948 104
   1   2   2 4433.16 209.929 117
   1   2   3 148976. 4929.25 123
  -1   2  -3 183205. 5049.68 123
   1  -2   3 157926. 4952.89 127
   1   2   3 184119. 5058.44 127
  -1  -2  -3 174132. 5056.58 154
  -1   2  -3 180599. 5060.23 154
   1   2   3 181244. 5023.47   3
   1   2   3 190019. 5053.40 117
   1  -2   3 183261. 5047.86 106
   1  -2   3 186633. 5034.40 104
   1   2   3 166033. 5018.82 101
  -1  -2  -3 192646. 5060.12 109
   1   2   3 186414. 5066.59 100
   1   2   3 180077. 5023.12 116
  -1   2  -3 179382. 5063.15 118
  -1   2  -4 87962.1 2788.53 123
   1  -2   4 85724.3 2745.00 138
   1   2   4 92193.8 2827.12 138
   1   2   4 93985.0 2809.85 127
   1  -2   4 87008.7 2679.06 141
  -1   2  -4 88922.3 2821.20 154
  -1  -2  -4 88559.2 2820.20 154
   1   2   4 92433.3 2786.84   3
   1  -2   4 95046.5 2799.89   1
   1  -2   4 93246.1 2816.48   2
   1  -2   4 91016.1 2803.34 107
   1   2   4 92211.9 2813.30 117
   1   2   4 93248.0 2769.48 116
  -1   2  -4 90369.4 2820.50 118
   1  -2   4 90552.0 2790.67 106
  -1  -2  -4 88134.1 2791.16 109
   1   2   4 91240.6 2791.21 101
   1   2   5 49896.2 1669.64 127
   1  -2   5 49984.9 1523.13 141
   1   2   5 51988.9 1693.48 138
   1  -2   5 50868.7 1688.45 139
  -1  -2  -5 49048.5 1695.72 154
  -1   2  -5 50004.9 1533.56 156
  -1   2  -5 50952.0 1704.91 154
   1  -2   5 46363.5 1672.14   2
   1  -2   5 51153.4 1658.07   1
   1  -2   5 50037.7 1659.93 107
  -1  -2  -5 47896.0 1640.91 109
   1   2   5 51975.6 1688.92 117
   1  -2   5 49766.4 1645.69 106
  -1   2  -5 51177.8 1698.81 118
   1  -2   5 54293.8 1698.85 117
   1   2   5 51920.5 1623.39 116
   1   2   5 49838.2 1660.31 101
   1   2   6 9954.75 351.041 141
   1  -2   6 10153.1 341.228 141
   1   2   6 9995.39 496.403 138
   1  -2   6 10305.2 499.863 139
   1   2   6 9244.28 333.165 145
  -1  -2  -6 10379.0 520.013 154
  -1  -2  -6 9491.25 344.834 150
  -1   2  -6 9504.97 504.797 154
  -1   2  -6 9771.24 348.356 156
   1  -2   6 9087.30 331.252 148
   1  -2   6 10536.8 472.592   1
   1  -2   6 10284.0 490.791   3
   1  -2   6 11158.6 505.626   2
   1  -2   6 10607.6 502.511 117
   1   2   6 9847.23 491.826 117
   1   2   6 9195.39 417.316 116
  -1  -2  -6 10362.7 458.665 109
   1   2   6 9464.26 468.676 101
   1  -2   6 10682.3 480.918 107
   1   2   6 9045.43 476.638 100
   1   2   7 1962.17 104.309 145
   1  -2   7 1781.51 106.623 141
   1   2   7 1831.22 119.365 141
   1   2   7 1576.11 206.970 138
   1   2   7 1977.84 205.240 101
   1  -2   7 1927.98 211.964 117
   1   2   7 1629.31 154.132 116
   1  -2   7 1782.34 209.976 101
   1   2   7 1776.65 207.618 117
   1   2   7 2004.92 214.316 100
  -1  -2  -7 1841.94 98.4298 156
  -1  -2  -7 1847.42 113.645 150
  -1   2  -7 2003.86 117.934 156
   1  -2   7 1850.14 114.026 158
  -1   2  -7 1366.65 196.120 154
   1  -2   7 2071.43 106.419 148
  -1  -2  -7 1579.72 206.635 154
   1  -2   7 1824.46 200.309   3
   1  -2   8 77636.8 2561.16   3
  -1  -2  -8 77017.0 2289.44 150
  -1   2  -8 77687.9 2620.29 154
   1  -2   8 75644.0 2268.40 148
  -1  -2  -8 70857.3 2254.50 156
  -1  -2  -8 75622.2 2610.82 154
   1  -2   8 75759.5 2289.88 158
   1   2   8 77215.8 2290.04 148
  -1   2  -8 76487.5 2286.91 156
   1   2   8 77646.6 2294.71 141
   1   2   8 70882.0 2253.82 145
   1  -2   8 75795.8 2276.42 141
  -1  -2  -8 74148.6 2281.10  43
  -1   2  -8 72759.2 2274.46  51
  -1  -2  -8 74698.4 2280.28  54
  -1   2  -8 71959.6 2278.67  43
   1   2   8 72468.3 2531.30 100
  -1   2  -8 75038.3 2280.91 102
   1   2   8 78614.9 2543.75 101
   1  -2   8 76529.9 2566.59 117
   1   2   8 69939.2 2381.54 116
   1   2   8 75990.4 2569.58 117
   1  -2   8 77957.7 2569.20 101
  -1   2  -8 74102.4 2272.33  91
  -1  -2  -8 74904.7 2293.04  67
  -1  -2  -9 12498.9 432.128  29
  -1   2  -9 12494.0 433.106  35
  -1  -2  -9 12218.6 422.823  25
   1  -2   9 12269.7 657.381   3
   1  -2   9 11245.9 419.183 148
   1   2   9 11719.4 441.933 148
  -1   2  -9 11836.4 705.208 154
   1  -2   9 10687.0 436.013 158
  -1  -2  -9 10278.4 664.674 154
  -1  -2  -9 11544.3 442.790 150
  -1   2  -9 11758.2 440.974 156
   1   2   9 11365.6 443.220 141
   1   2   9 11273.6 623.342 139
   1  -2   9 11089.5 427.310 141
  -1   2  -9 11774.4 433.264  51
  -1  -2  -9 11942.9 436.501  43
  -1   2  -9 11459.5 435.061  43
   1   2   9 12042.4 419.493  46
  -1  -2  -9 11518.4 434.080  54
   1   2   9 11556.8 421.197  45
  -1   2  -9 11466.7 432.002 102
  -1  -2  -9 11626.3 422.944 102
   1   2   9 11080.1 636.008 100
   1  -2   9 11500.2 657.613 117
   1  -2   9 12905.6 691.966 101
   1   2   9 12226.0 656.823 101
   1  -2   9 10808.8 615.016 100
  -1  -2  -9 11348.3 421.919  90
  -1   2  -9 11578.6 424.996  91
  -1  -2  -9 11266.8 415.592  91
  -1  -2  -9 11746.3 445.931  67
  -1  -2 -10 4883.65 224.874  25
  -1  -2 -10 5328.34 239.476  29
   1  -2  10 5780.33 241.204 148
   1  -2  10 5695.62 262.391 158
   1   2  10 5313.02 256.269 148
   1   2  10 5681.05 264.101 158
  -1  -2 -10 4985.26 456.212 154
  -1   2 -10 4977.60 463.567 154
  -1   2 -10 5529.52 255.819 156
   1  -2  10 5833.28 253.242 141
   1  -2  10 5175.30 435.253 139
   1   2  10 5282.63 259.688 141
   1   2  10 5461.54 411.577 139
  -1   2 -10 5198.42 245.808  51
   1   2  10 5038.48 241.596  57
   1  -2  10 5261.45 241.719  46
   1   2  10 5391.95 232.755  46
  -1  -2 -10 5633.57 254.200  43
  -1  -2 -10 5759.96 255.644  54
   1  -2  10 5160.49 234.690  56
   1   2  10 5241.16 237.356  45
   1  -2  10 4724.65 391.333 100
   1   2  10 5201.62 424.055 101
   1  -2  10 5587.53 449.916 117
  -1  -2 -10 5218.25 235.653 102
   1  -2  10 5589.01 450.470 101
  -1   2 -10 5337.93 248.904 102
   1   2  10 4984.94 409.612 100
  -1   2 -10 5397.10 237.056  88
  -1   2 -10 5276.78 238.064  91
  -1  -2 -10 5164.24 235.447  90
  -1   2 -10 5401.06 250.825  67
  -1  -2 -10 5147.13 257.064  67
   1   2  11 19717.9 688.624  41
  -1  -2 -11 19260.6 671.815  29
  -1  -2 -11 17720.9 1001.34 154
   1  -2  11 19923.1 703.488 158
   1  -2  11 19274.7 669.948 148
   1   2  11 21046.7 704.884 148
  -1   2 -11 18346.5 1019.56 154
  -1   2 -11 20085.6 692.317 156
   1   2  11 20635.1 709.843 158
   1   2  11 19745.0 704.182 141
   1  -2  11 20804.1 992.025 139
   1   2  11 20124.4 931.443 139
   1  -2  11 18769.7 681.892 141
  -1  -2 -11 20429.9 694.974  54
   1   2  11 20128.0 675.619  45
   1  -2  11 19963.9 679.920  46
   1  -2  11 19153.5 666.003  56
   1   2  11 19767.1 687.613  57
  -1  -2 -11 20436.4 696.328  43
  -1   2 -11 19757.8 686.254  51
   1   2  11 19480.2 663.774  46
   1   2  11 19559.7 958.529 101
   1  -2  11 20188.8 985.243 117
   1  -2  11 18094.3 893.321 100
  -1   2 -11 19925.1 686.766 102
   1   2  11 19580.9 946.370 100
   1  -2  11 20816.9 996.342 101
  -1   2 -11 19280.0 669.299  91
  -1  -2 -11 21031.3 678.586  90
  -1  -2 -11 19546.5 978.407  98
  -1   2 -11 18765.3 969.669  98
  -1   2 -11 19590.3 665.656  88
  -1   2 -11 18934.6 684.088  67
  -1  -2 -12 63.9079 55.4972  26
   1   2  12 118.570 59.9950  41
  -1   2 -12 168.800 50.8943  26
   1   2  12 260.300 72.5534 158
   1  -2  12 155.480 63.4193 158
  -1   2 -12 128.837 52.2988 156
   1   2  12 150.044 57.5465 148
   1  -2  12 254.131 67.0280 147
   1  -2  12 89.4685 51.8860 141
   1   2  12 166.498 56.6438 146
   1   2  12 195.268 64.7411 141
   1   2  12 146.900 109.332 139
   1  -2  12 138.052 62.6446 146
  -1  -2 -12 157.427 60.8846  43
   1  -2  12 145.849 44.3867  56
   1  -2  12 161.594 55.5292  46
  -1   2 -12 89.6676 54.9103  51
   1  -2  12 194.213 63.1953  45
   1   2  12 180.337 57.3114  57
   1   2  12 151.056 48.3574  45
   1  -2  12 91.1933 125.647 101
  -1   2 -12 226.640 67.0208 102
   1   2  12 254.187 131.953 101
  -1   2 -12 151.957 47.2260  91
  -1   2 -12 152.655 44.3655  88
  -1  -2 -12 224.207 64.6361  92
  -1  -2 -12 151.279 46.2184  90
  -1   2 -12 162.576 51.5018  67
   1  -2  13 22.9121 45.6518 147
  -1   2 -13 4.99737 35.7581 156
   1   2  13-6.40253 52.8963 158
  -1   2 -13 121.927 49.2171 155
   1   2  13 36.2411 47.7788 148
  -1  -2 -13 68.1709 47.2240 155
   1  -2  13 31.9044 51.2324 158
   1   2  13-26.4120 42.1009 146
   1  -2  13-6.23453 50.0574 146
   1   2  13 12.9686 45.5284 141
  -1   2 -13 40.7954 44.4104 102
   1  -2  13 52.4672 102.166 101
   1   2  13 11.2063 43.3034  41
  -1   2 -13 13.9711 36.8395  26
   1   2  13-18.1393 54.9116  42
  -1  -2 -13 6.05925 49.0066  26
  -1  -2 -13 5.70223 43.7179  92
  -1   2 -13 26.7788 44.5553  90
   1  -2  13-9.18039 40.2252  46
   1   2  13 38.1441 36.2130  45
   1  -2  13 24.4002 49.3365  57
  -1  -2 -13 69.4814 57.0335  51
   1  -2  13 21.5984 42.7125  45
  -1   2 -13 68.8671 47.8333  51
   1   2  13-10.8090 44.0272  57
  -1   2 -13-6.21351 54.4485  54
  -1  -2 -13 17.5097 51.4604  43
   1  -2  14 2488.56 122.202  45
  -1  -2 -14 2267.00 130.405  51
   1  -2  14 2492.86 132.283  57
   1  -2  14 2324.48 108.585  46
   1   2  14 2433.58 130.133  55
   1  -2  14 2223.40 121.852 147
  -1   2 -14 2348.08 140.371 155
   1   2  14 2260.08 130.037 158
   1  -2  14 2396.70 132.620 158
   1  -2  14 2213.38 127.617 146
   1   2  14 2287.31 127.969 148
  -1  -2 -14 2150.98 135.832 155
  -1  -2 -14 2110.50 135.024 122
  -1   2 -14 2432.53 142.655 122
  -1   2 -14 2491.98 121.400  90
  -1   2 -14 2371.72 131.974  92
  -1  -2 -14 2400.53 124.557  92
   1   2  14 2482.09 125.178  41
  -1  -2 -14 2406.48 128.999  26
   1   2  14 2380.15 130.024  42
   1  -2  14 2315.37 126.193  41
   1  -2  15 604.025 53.0635  42
   1   2  15 680.366 54.9560  42
  -1  -2 -15 708.358 51.5441  26
   1  -2  15 692.796 52.3909  41
  -1   2 -15 765.490 56.3695  92
  -1  -2 -15 504.791 41.7047  92
  -1   2 -15 745.535 53.7604  14
  -1  -2 -15 801.945 54.9425  14
   1   2  15 630.650 45.6114  11
   1   2  15 656.760 52.3611  55
   1  -2  15 652.839 42.1393  45
   1  -2  15 779.000 55.5805  57
  -1  -3  15 114.593 28.8721  42
  -1   3  15 111.935 32.4183  37
   1   3 -15 155.426 33.5546  92
  -1   3  15 101.156 29.2801  11
   1  -3 -15 153.388 34.8515  51
  -1  -3  15 147.521 28.0354  46
  -1  -3  15 89.7000 33.0568  45
   1   3 -15 163.084 35.9796  43
   1   3 -14 30.9937 36.8431 156
  -1   3  14 26.3527 39.8963 158
  -1  -3  14 70.1779 42.5564 158
  -1  -3  14 13.5671 43.8189  45
   1  -3 -14-4.86541 44.1934  51
  -1  -3  14 62.1656 38.0772  46
   1   3 -14 90.1846 37.8552  51
  -1   3  14 14.0625 31.3843  45
  -1   3  14 39.5107 30.0454  46
   1   3 -14-4.62438 41.5196  43
  -1   3  14 4.42690 36.3289  55
   1   3 -14 66.2624 43.7261  54
   1   3 -14 23.4515 31.9721  90
  -1   3  14 9.26805 43.2847  41
  -1  -3  13 8512.61 340.678 146
  -1   3  13 8296.41 335.873 158
  -1  -3  13 8386.20 342.983 158
   1   3 -13 8288.49 339.285 156
  -1  -3  13 8043.68 328.113 147
  -1   3  13 8275.10 343.795 148
   1  -3 -13 8397.16 343.475  51
  -1  -3  13 8177.23 308.342  47
  -1   3  13 8311.93 321.289  46
   1   3 -13 8791.47 343.597  54
  -1   3  13 8753.33 340.323  55
  -1  -3  13 8765.30 342.957  45
  -1  -3  13 8895.31 338.754  46
   1  -3 -13 8930.78 329.447  43
  -1   3  13 8922.60 329.252  45
   1   3 -13 8649.81 330.590  51
   1   3 -13 8980.71 344.180  43
  -1  -3  13 7245.04 510.855 101
   1   3 -13 7768.65 314.113 102
   1  -3 -13 8328.99 317.432  92
  -1   3  13 8890.22 343.789  41
   1  -3 -13 8735.21 326.595  29
   1  -3 -12 762.884 74.0170  25
  -1  -3  12 958.060 165.169  23
  -1  -3  12 583.761 88.2372 158
  -1   3  12 641.995 88.4406 158
  -1  -3  12 635.058 83.9898 147
  -1   3  12 651.756 94.3262 148
   1   3 -12 607.694 92.8544 156
  -1   3  12 711.597 73.5402 146
  -1  -3  12 614.293 88.7979 146
   1   3 -12 822.366 93.7869  54
  -1   3  12 722.758 87.6712  57
  -1  -3  12 731.776 89.7527  45
  -1  -3  12 595.957 72.5802  47
  -1  -3  12 846.441 96.0639  46
   1  -3 -12 798.564 99.3544  51
  -1   3  12 855.014 96.4311  55
   1  -3 -12 853.464 88.8357  43
   1   3 -12 756.001 95.7511  43
  -1   3  12 802.272 87.4240  45
   1   3 -12 652.788 82.1487  51
  -1   3  12 812.538 84.8063  46
  -1  -3  12 752.583 82.9570  56
   1   3 -12 644.952 80.2692 102
  -1  -3  12 751.650 184.057 101
   1  -3 -12 698.985 79.1960  92
  -1   3  12 947.877 97.8331  41
   1  -3 -12 800.451 86.1471  29
  -1   3  11 8082.83 509.730   4
   1   3 -11 9832.20 662.517 154
  -1   3  11 9679.18 388.554 148
  -1   3  11 9630.93 376.313 158
   1  -3 -11 9485.11 386.865 150
   1  -3 -11 8295.01 616.674 154
  -1  -3  11 9711.39 387.727 158
  -1  -3  11 9547.17 373.805 147
  -1   3  11 8955.98 349.100 146
   1   3 -11 9136.05 383.454 156
  -1  -3  11 9213.16 379.797 146
   1   3 -11 9074.32 372.478  54
   1  -3 -11 9047.50 360.577  43
   1  -3 -11 8749.72 373.527  51
  -1  -3  11 9598.12 375.535  46
   1   3 -11 9049.53 372.892  43
   1   3 -11 8888.50 363.933  51
   1  -3 -11 8615.65 355.706  54
  -1  -3  11 9168.71 367.290  56
  -1   3  11 9306.42 363.234  46
  -1   3  11 8987.33 363.200  45
  -1   3  11 9122.40 371.111  57
  -1   3  11 9283.09 374.894  55
  -1  -3  11 8763.59 354.072  47
   1   3 -11 9446.65 363.567 102
  -1  -3  11 9299.81 601.959 101
  -1   3  11 8894.22 371.363  41
   1  -3 -11 8703.39 363.723  29
   1  -3 -11 9099.07 377.563  35
   1   3 -11 8597.82 354.406  35
   1  -3 -11 8982.24 362.283  65
  -1   3  10 1828.36 222.265   4
  -1   3  10 1601.99 111.826 146
   1  -3 -10 1832.78 138.232 150
   1  -3 -10 1747.61 113.587 156
   1   3 -10 1799.68 136.754 156
  -1  -3  10 1672.26 131.898 146
  -1   3  10 1732.98 128.784 158
  -1   3  10 1653.22 113.498 160
   1   3 -10 1711.48 277.990 154
  -1  -3  10 1584.59 130.348 158
   1  -3 -10 1629.08 255.771 154
  -1   3  10 1840.46 137.846 148
  -1  -3  10 1701.84 129.050 147
  -1  -3  10 1773.71 129.506 141
  -1   3  10 1761.81 211.488 139
   1  -3 -10 1684.52 121.310  43
  -1   3  10 1638.89 120.769  45
   1  -3 -10 1691.32 121.071  54
  -1  -3  10 1645.83 122.997  56
   1   3 -10 1659.97 124.037  51
  -1  -3  10 1616.02 126.573  46
  -1   3  10 1856.91 126.946  46
   1  -3 -10 1885.69 136.865  51
  -1  -3  10 1432.85 115.090  47
  -1   3  10 1841.21 131.607  57
   1   3 -10 1785.59 132.808  43
  -1   3  10 1690.83 247.713 101
   1   3 -10 1750.26 124.493 102
  -1  -3  10 1885.17 263.006 101
   1   3 -10 1796.70 122.504  35
   1  -3 -10 1877.45 133.445  35
  -1   3  10 1669.30 128.073  41
   1  -3 -10 1554.40 122.652  29
   1  -3 -10 1758.97 126.589  65
   1  -3 -10 1896.41 127.833  63
  -1   3   9 20.9174 73.4303   4
  -1   3   9 31.8832 42.6664 160
  -1  -3   9 13.1182 52.6631 158
  -1   3   9 73.2450 51.8099 158
   1  -3  -9 53.7554 49.8262 150
   1   3  -9 41.8396 53.4613 156
  -1  -3   9-30.9757 46.7242 147
  -1  -3   9 52.3845 32.2613 148
   1  -3  -9-14.7211 34.7854 156
  -1   3   9 20.1740 49.8651 148
  -1   3   9 53.2020 53.3950 141
  -1  -3   9 26.0534 31.0716 140
  -1  -3   9 29.5835 46.8023 141
  -1   3   9 55.0411 69.1846 139
   1  -3  -9-5.54251 38.5408  43
   1  -3  -9 6.41576 46.3281  51
  -1  -3   9 78.2463 41.4409  56
  -1   3   9 12.3248 38.8869  57
   1   3  -9-11.5678 42.5188  51
   1  -3  -9-5.39177 36.7505  54
  -1   3   9 28.7639 45.5057  45
  -1  -3   9 5.68193 38.3306  47
  -1   3   9 51.4584 46.2438  46
   1  -3  -9 19.8804 61.2106 109
  -1  -3   9 52.7076 92.5139 101
  -1  -3   9 23.7801 80.2044 117
  -1   3   9-26.1755 98.7032 101
   1   3  -9 11.4947 44.7687 102
  -1  -3   9 34.3886 60.3613 100
   1   3  -9-10.8996 40.0629  35
  -1  -3   9 66.5047 36.9959  40
   1  -3  -9-25.7357 48.5248  35
   1  -3  -9 18.5171 39.8663  29
  -1   3   9-6.27130 41.4152  41
   1  -3  -9 23.7054 37.8401  63
   1  -3  -9 12.2703 42.2409  65
  -1  -3   8 13232.6 686.872   3
   1   3  -8 14962.0 514.869 156
  -1  -3   8 15478.9 508.489 147
  -1  -3   8 15491.6 512.844 158
   1  -3  -8 14528.0 507.909 150
   1  -3  -8 13700.7 483.274 156
  -1  -3   8 13116.7 484.485 148
  -1   3   8 14310.8 499.463 158
  -1   3   8 14504.3 496.179 160
   1   3  -8 14284.0 490.163 144
  -1   3   8 12947.8 617.152 139
  -1  -3   8 14366.9 499.854 141
  -1   3   8 14642.7 510.898 141
  -1   3   8 13851.3 493.904  45
  -1   3   8 14029.1 499.382  57
  -1   3   8 14505.9 496.629  46
   1   3  -8 13740.4 493.418  51
   1  -3  -8 13892.1 489.883  43
   1   3  -8 14582.4 498.810  50
   1  -3  -8 14243.9 502.453  51
  -1  -3   8 13746.1 495.508  47
  -1  -3   8 14006.7 702.365 101
   1  -3  -8 14693.7 667.603 109
  -1  -3   8 14228.1 681.348 117
   1   3  -8 14438.7 498.683 102
  -1   3   8 14702.2 714.548 101
   1  -3  -8 14156.7 500.962  29
   1  -3  -8 14229.8 503.161  35
  -1   3   8 13340.4 497.917  41
  -1  -3   8 14248.9 495.020  40
   1  -3  -8 13866.2 497.104  63
   1  -3  -8 14138.3 500.631  65
  -1  -3   7 4702.04 198.180 148
  -1  -3   7 4852.66 211.045 158
  -1   3   7 4884.70 206.697 158
   1  -3  -7 4958.06 211.807 150
   1  -3  -7 4791.76 196.432 156
  -1  -3   7 5041.01 352.416 101
  -1  -3   7 4731.34 323.384 117
  -1   3   7 5359.80 356.504 101
   1  -3  -7 5060.69 325.024 109
  -1  -3   7 4758.13 204.505 141
   1   3  -7 4806.75 191.181 136
  -1   3   7 4959.27 212.510 141
   1   3  -7 5115.83 204.240 144
  -1   3   7 4598.04 290.067 139
  -1  -3   7 4618.98 325.488   3
   1  -3  -7 4818.50 208.498  63
  -1  -3   6 2222.82 110.197 148
   1  -3  -6 2299.54 109.592 156
   1   3  -6 2215.95 121.680 150
  -1  -3   6 2251.56 120.775 158
   1  -3  -6 2295.94 119.214 150
   1  -3  -6 2162.82 197.629 109
  -1  -3   6 2233.76 193.038 117
  -1  -3   6 1762.43 186.381 101
   1  -3  -6 1988.68 150.249 105
  -1   3   6 2454.62 217.912 101
  -1   3   6 2091.50 196.074 100
  -1   3   6 2217.65 174.005 139
  -1   3   6 2271.14 116.676 145
  -1  -3   6 2317.00 115.679 141
   1   3  -6 2305.61 108.962 136
   1  -3  -6 2513.42 118.012 131
  -1   3   6 2361.18 121.843 141
   1   3  -6 2262.70 115.082 144
  -1  -3   6 2124.73 196.036   3
   1  -3  -6 2044.19 194.390  62
   1  -3  -6 2063.15 114.327  63
   1   3  -5 221681. 6581.95 156
   1  -3  -5 225502. 6578.76 151
   1   3  -5 216237. 6575.61 150
  -1   3   5 221656. 6578.88 148
  -1  -3   5 222118. 6577.36 158
   1  -3  -5 223744. 6577.78 150
  -1  -3   5 223502. 6578.47 146
  -1   3   5 236548. 6752.34 101
   1   3  -5 209623. 6631.79 112
   1  -3  -5 226004. 6738.80 109
  -1  -3   5 209078. 6616.56 114
  -1  -3   5 213754. 6723.19 101
  -1  -3   5 228419. 6707.14 117
   1  -3  -5 223101. 6665.87 105
   1  -3  -5 215197. 6571.46 131
  -1   3   5 224156. 6660.42 139
  -1   3   5 228246. 6577.66 141
  -1  -3   5 225380. 6571.29 141
  -1   3   5 221585. 6576.04 145
   1   3  -5 220664. 6574.54 144
  -1  -3   5 219158. 6716.16   3
   1  -3  -5 228161. 6740.08  62
  -1  -3   4 3467.18 145.011 158
  -1  -3   4 3759.43 142.526 141
   1  -3  -4 3841.11 143.334 131
  -1   3   4 3547.03 146.347 141
   1  -3  -4 3282.27 219.059  62
  -1   3   4 3585.35 185.018  59
   1   3  -4 3297.14 200.373   5
  -1  -3   4 3583.57 214.621   3
  -1  -3   4 3391.87 212.440   2
  -1  -3   4 3591.25 174.487   1
  -1  -3   4 3790.63 207.993 117
  -1  -3   4 3849.34 165.154 114
   1   3  -4 3516.19 176.656 112
  -1   3   4 4125.28 238.695 101
   1  -3  -4 3685.22 165.295 113
   1  -3  -4 3528.69 202.943 105
   1  -3  -4 3984.47 240.158 109
  -1   3   3 135052. 4074.75 141
  -1  -3   3 141545. 4075.53 140
   1  -3  -3 131135. 4077.17 132
   1  -3  -3 132889. 4124.54 113
   1   3  -3 140578. 4118.07 112
   1  -3  -3 140381. 4096.56 116
  -1  -3   3 137474. 4143.32 117
  -1  -3   3 137503. 4160.95   2
  -1  -3   3 137272. 4101.69   1
  -1   3   3 142619. 4179.60   4
   1   3  -3 139027. 4165.04   5
  -1   3   3 136482. 4126.41  59
   1   3  -3 141624. 4169.97  61
   1  -3  -2 2558.69 142.324 113
  -1  -3   2 2892.21 166.294 107
   1  -3  -2 2530.22 164.482 112
  -1   3   2 2469.34 101.914 110
   1   3  -2 2376.39 112.024 111
   1  -3  -2 2600.42 120.834 116
  -1  -3   2 2479.90 136.271   2
   1   3  -2 2475.49 142.404  61
   1  -3  -2 2226.57 152.788  62
  -1   3   2 2466.61 130.330  59
  -1   3   1 451777. 13738.8 119
   1  -3  -1 474521. 13800.0 109
   1  -3  -1 468748. 13791.1 113
   1  -3  -1 497336. 13789.9 112
  -1  -3   1 471720. 13786.1 107
  -1  -3   1 468883. 13793.5 106
  -1  -3   1 451417. 13739.2 119
   1   3  -1 461659. 13781.0  60
   1   3  -1 462835. 13795.4  59
   1  -3  -1 460147. 13790.3  62
  -1   3   1 474617. 13769.9  59
  -1   3   0 23734.3 790.524 123
   1   3   0 24428.0 783.553  58
   1  -3   0 25100.0 799.004 105
   1  -3   0 21217.9 766.865 109
  -1  -3   0 24983.3 787.949 116
  -1   3   0 24325.3 755.282 114
   1  -3   0 23407.1 749.973 112
   1   3   0 23649.0 781.862 110
  -1  -3   0 24101.0 729.030 119
  -1  -3   0 22360.3 729.517  83
  -1   3   0 22696.4 731.487  83
   1   3   0 24919.9 771.421   4
   1  -3   1 1767.81 100.745 109
  -1  -3  -1 1779.65 93.6999 118
   1   3   1 2059.33 125.192 110
  -1  -3  -1 1908.86 101.096 121
   1  -3   1 1866.42 113.962 118
   1  -3   1 2088.64 131.139 105
  -1   3  -1 1745.64 98.4919 121
   1   3   1 1857.92 107.407 115
  -1  -3  -1 1738.48 119.451 116
  -1   3  -1 1683.06 96.9282 154
  -1  -3  -1 1873.74 101.462 154
  -1  -3  -1 1812.52 94.5521  98
  -1   3  -1 1812.70 93.5217  98
   1   3   1 1760.07 121.272 127
   1   3   1 1783.16 77.0750 137
  -1   3  -1 2128.19 140.380 123
  -1  -3  -2 2557.69 150.424 116
   1   3   2 2680.34 169.119 100
   1  -3   2 2793.30 168.552 113
   1  -3   2 2266.63 102.672 109
   1  -3   2 2568.25 147.974 105
   1   3   2 2741.57 155.866 116
   1  -3   2 2806.71 171.375 104
   1  -3   2 2577.83 106.228 114
   1   3   2 2635.99 101.630 137
   1  -3   2 2841.83 158.125 139
  -1  -3  -2 2691.86 149.062 154
  -1   3  -2 2734.75 148.970 154
   1   3   3 11588.7 449.021 100
   1   3   3 10183.6 418.622 117
   1   3   3 10138.8 396.935 101
   1  -3   3 9993.93 420.972 104
   1   3   3 9950.23 402.899 116
  -1  -3  -3 10553.1 438.070 109
   1  -3   3 9336.86 424.927 106
  -1   3  -3 10173.5 418.409 118
   1   3   3 10338.1 434.479 127
   1  -3   3 10820.7 429.392 139
  -1  -3  -3 10291.2 421.344 154
  -1   3  -3 10244.0 418.603 154
   1   3   4 74555.6 2305.75 116
   1  -3   4 73732.0 2353.94 107
   1   3   4 75138.4 2347.27 117
  -1   3  -4 74641.8 2345.96 118
  -1  -3  -4 79191.6 2362.06 109
   1  -3   4 71804.1 2339.82 106
   1   3   4 76441.1 2320.72 101
   1  -3   4 72597.7 2201.57 141
   1   3   4 73784.2 2353.47 127
   1  -3   4 76501.9 2354.11 139
   1  -3   4 75730.1 2327.89   1
  -1  -3  -4 73007.9 2346.87 154
  -1   3  -4 67247.5 2333.16 154
  -1  -3  -5 118803. 3817.93 109
   1  -3   5 125732. 3819.23 106
  -1   3  -5 123643. 3839.68 118
   1   3   5 124324. 3762.06 116
   1  -3   5 128331. 3837.62 107
   1   3   5 126973. 3839.37 117
   1   3   5 126519. 3807.21 101
   1  -3   5 122002. 3653.88 141
   1   3   5 128543. 3841.45 127
   1   3   5 123463. 3663.52 145
   1  -3   5 126196. 3842.04 139
   1   3   5 115496. 3657.13 143
   1   3   5 130445. 3860.04 138
   1  -3   5 121939. 3796.97   1
  -1  -3  -5 124755. 3663.04 150
  -1  -3  -5 126007. 3850.37 154
  -1   3  -5 122315. 3673.66 156
  -1   3  -5 126952. 3852.98 154
   1  -3   5 120514. 3663.85 158
  -1  -3  -6 1578.70 186.115 154
  -1   3  -6 1513.68 186.066 154
  -1   3  -6 1643.11 102.904 156
   1  -3   6 1800.93 101.169 158
  -1  -3  -6 1694.31 97.4082 150
   1  -3   6 1571.78 178.348 107
   1   3   6 2101.44 205.862 117
  -1  -3  -6 1364.36 162.739 109
   1   3   6 1788.89 193.385 100
   1   3   6 1357.10 136.301 116
   1  -3   6 1770.48 184.995 117
   1   3   6 1433.70 165.091 101
   1  -3   6 1174.59 180.907 139
   1   3   6 1754.93 91.8599 143
   1   3   6 1614.12 95.2657 145
   1  -3   6 1653.76 92.7673 141
   1   3   6 1559.65 193.712 138
   1  -3   6 1325.33 152.507   1
  -1  -3  -6 1611.65 98.7704  63
   1   3   7 88361.7 2701.22 145
   1  -3   7 94959.5 2973.74 139
   1   3   7 90639.1 2981.35 138
   1   3   7 88362.6 2692.86 143
   1  -3   7 88776.7 2699.87 141
   1   3   7 92472.7 2929.77 101
   1   3   7 87635.3 2814.81 116
   1  -3   7 94331.2 2966.38 117
   1   3   7 91345.6 2959.48 100
  -1  -3  -7 92992.2 2994.59 154
   1  -3   7 90921.0 2714.14 158
  -1  -3  -7 90669.4 2712.60 150
  -1   3  -7 93579.7 3003.85 154
  -1   3  -7 91588.9 2722.37 156
   1  -3   7 86568.8 2688.80 148
  -1  -3  -7 88415.5 2712.89  63
  -1  -3  -8 94.7215 44.8891  35
  -1   3  -8 141.319 48.4362  43
  -1  -3  -8 103.979 41.8743  29
  -1  -3  -8 192.975 51.1592 150
  -1  -3  -8 212.651 112.904 154
  -1   3  -8 219.050 55.4528 156
   1   3   8 278.025 64.8971 148
   1  -3   8 163.826 50.9218 158
   1  -3   8 189.403 42.1115 148
  -1   3  -8 160.598 110.661 154
   1   3   8 164.168 43.0695 145
   1  -3   8 333.989 135.514 139
  -1   3  -8 187.246 50.2217 125
   1  -3   8 287.828 50.9484 141
  -1   3  -8 117.019 44.2688  51
  -1  -3  -8 158.835 46.7207  43
   1   3   8 179.890 46.3886  57
  -1   3  -8 133.955 48.2188  54
  -1  -3  -8 147.892 49.0932  51
  -1  -3  -8 128.150 42.4903  54
   1  -3   8 304.879 116.521 117
   1   3   8 69.6129 90.4875 100
   1   3   8 128.515 95.6783 101
  -1   3  -8 117.536 46.7909 102
  -1   3  -8 176.355 50.4626  85
  -1  -3  -8 120.792 42.6869  90
  -1  -3  -8 150.519 48.7695  65
  -1  -3  -8 140.567 54.4313  67
   1   3   9 307.696 58.3203  41
  -1  -3  -9 153.039 51.4531  29
  -1   3  -9 280.786 54.3537  35
  -1  -3  -9 224.123 53.9558  25
   1  -3   9 241.940 66.2653 158
  -1   3  -9 351.294 73.5279 156
  -1  -3  -9 284.592 65.8111 150
   1   3   9 345.200 75.5127 148
  -1   3  -9 187.370 114.000 154
  -1  -3  -9 433.664 141.648 154
   1  -3   9 259.362 50.2059 148
   1  -3   9 233.197 54.0199 141
  -1   3  -9 351.626 61.4411 125
   1   3   9 295.367 117.285 139
  -1  -3  -9 244.430 60.5373  54
   1  -3   9 184.990 48.5500  47
  -1  -3  -9 333.217 65.6234  51
  -1   3  -9 357.411 65.0273  43
  -1  -3  -9 250.197 58.5594  43
   1   3   9 201.252 53.6194  57
  -1   3  -9 197.069 54.2154  51
  -1   3  -9 347.934 69.1135  54
   1   3   9 217.965 52.0495  45
  -1   3  -9 253.356 63.0182 102
   1  -3   9 296.463 136.546 117
   1   3   9 183.941 111.760 100
   1   3   9 297.596 123.337 101
  -1   3  -9 215.925 55.2606  91
  -1  -3  -9 223.220 51.0763  90
  -1  -3  -9 181.168 59.9059  67
   1   3  10 238.526 60.3856  41
  -1  -3 -10 143.236 54.7674  29
   1  -3  10 263.878 124.534   3
  -1  -3 -10 139.591 49.6299  25
   1   3  10 128.238 68.6933 148
  -1   3 -10 104.069 56.7548 156
  -1   3 -10 69.5480 122.177 154
  -1  -3 -10 310.918 146.699 154
   1   3  10 80.9851 63.1054 158
   1  -3  10 115.609 64.6770 158
   1  -3  10 195.544 56.0439 141
   1   3  10 195.897 114.451 139
   1   3  10 160.473 71.5430 141
   1  -3  10 140.677 69.7047 146
   1   3  10 189.468 54.8903  57
   1   3  10 202.831 50.0434  45
  -1   3 -10 179.407 52.0640  51
   1  -3  10 110.280 49.4522  56
  -1  -3 -10 173.815 59.5168  54
  -1  -3 -10 209.385 62.8381  51
  -1  -3 -10 274.093 65.9043  43
  -1   3 -10 152.469 65.6180  43
  -1   3 -10 228.100 68.5412  54
   1  -3  10 195.301 51.3875  47
   1  -3  10 251.320 114.882 100
  -1   3 -10 178.525 73.1044 102
   1  -3  10 356.448 141.771 117
   1   3  10 113.772 96.0644 100
   1   3  10 27.4641 113.560 101
  -1   3 -10 245.563 58.8253  91
  -1  -3 -10 209.730 51.2328  90
  -1   3 -10 197.837 58.7159  67
   1   3  11 48497.4 1503.87  41
  -1  -3 -11 46961.5 1478.29  25
  -1  -3 -11 48173.4 1495.68  29
  -1   3 -11 46090.0 1508.28 156
   1   3  11 47051.9 1514.93 148
   1  -3  11 45956.0 1509.40 158
   1  -3  11 47779.1 1512.62 147
   1   3  11 45474.0 1508.18 158
  -1   3 -11 42387.4 1866.34 154
  -1  -3 -11 42385.4 1855.93 154
   1   3  11 47860.9 1519.58 141
   1   3  11 45377.1 1737.07 139
   1  -3  11 46676.8 1489.50 141
   1   3  11 47699.9 1495.45  57
   1   3  11 48139.5 1480.59  45
  -1  -3 -11 48519.6 1519.61  51
  -1   3 -11 48367.7 1494.48  51
   1  -3  11 48152.2 1496.34  46
   1  -3  11 46933.2 1486.80  56
  -1   3 -11 48664.0 1510.31  43
  -1  -3 -11 49285.1 1508.42  43
  -1   3 -11 47306.7 1510.49  54
   1   3  11 48002.2 1816.13 101
   1  -3  11 43821.1 1808.34 117
  -1   3 -11 48107.6 1504.99 102
   1  -3  11 42289.4 1720.84 100
  -1   3 -11 45836.5 1483.49  88
  -1  -3 -11 48066.0 1505.88  92
  -1   3 -11 45141.1 1820.42  98
  -1   3 -11 47690.8 1486.06  91
  -1  -3 -11 46613.4 1476.94  90
  -1  -3 -11 43691.9 1805.00  98
  -1   3 -11 46641.1 1493.54  67
   1   3  12 1162.24 102.344  41
   1   3  12 1167.34 110.001  42
  -1   3 -12 1034.59 87.3555  26
  -1   3 -12 1001.79 99.7994 156
   1  -3  12 1281.14 113.132 158
   1   3  12 1266.96 112.480 148
   1  -3  12 1013.18 104.516 147
   1   3  12 806.307 86.5628 146
   1   3  12 1156.85 112.358 158
   1   3  12 1088.86 109.777 141
   1   3  12 922.143 168.354 139
   1  -3  12 954.286 93.0531  46
  -1   3 -12 1242.55 109.012  43
  -1  -3 -12 1078.30 102.344  43
   1  -3  12 1069.40 89.6524  56
   1   3  12 924.085 89.9655  57
   1  -3  12 970.119 96.5638  45
   1   3  12 1076.80 86.4572  45
  -1   3 -12 944.057 91.1220  51
  -1   3 -12 1041.72 100.509 102
   1  -3  12 900.619 194.064 101
  -1  -3 -12 1083.93 102.734  92
  -1   3 -12 1030.70 88.2440  88
  -1   3 -12 913.561 84.0733  91
  -1   3 -12 968.169 90.7188  67
  -1   3 -13 2438.38 140.308 156
  -1   3 -13 2440.45 156.073 155
   1   3  13 2506.74 134.801 146
   1   3  13 2676.56 152.975 148
  -1  -3 -13 2316.33 153.937 155
   1  -3  13 2508.12 147.038 158
   1  -3  13 2629.07 146.964 147
   1   3  13 2234.13 143.090 158
   1   3  13 2211.84 146.243 141
   1  -3  13 2462.50 147.141  57
   1  -3  13 2416.11 123.037  56
   1   3  13 2553.47 138.760  57
  -1   3 -13 2547.95 149.153  43
   1  -3  13 2506.71 134.157  46
  -1   3 -13 2449.21 131.526  51
   1  -3  13 2754.61 146.499  45
  -1   3 -13 2635.94 142.745 102
   1  -3  13 2729.41 291.522 101
  -1  -3 -13 2475.12 141.048  92
  -1   3 -13 2682.63 146.816  90
   1   3  13 2492.14 147.421  42
   1   3  13 2589.30 144.129  41
  -1   3 -14 395.840 60.7321 155
   1  -3  14 396.193 54.7428 158
   1   3  14 352.272 55.2589 158
   1   3  14 368.191 54.3505 148
   1  -3  14 377.213 53.4808 147
  -1  -3 -14 430.581 62.9825 155
   1  -3  14 420.496 57.3574 146
  -1  -3 -14 380.870 60.6489 122
  -1   3 -14 397.499 61.7519 122
  -1   3 -14 399.229 53.1539  90
  -1  -3 -14 386.106 49.5500  92
   1  -3  14 428.052 53.5804  45
   1  -3  14 354.189 56.8369  57
   1  -3  14 365.457 44.5979  46
   1   3  14 377.537 56.4082  55
   1   3  14 482.503 58.2887  42
   1   3  14 434.534 53.9550  41
  -1  -3 -14 321.457 55.0356  26
   1  -3  14 356.314 52.6040  41
   1   3  15 3635.31 132.934  55
   1  -3  15 3495.14 132.139  57
  -1  -3 -15 3595.34 136.611  96
  -1   3 -15 3677.62 135.078  92
  -1  -3 -15 3483.93 124.604  14
  -1   3 -15 3460.09 125.890  14
   1   3  15 3718.24 133.508  42
   1  -3  15 3603.55 130.825  41
  -1  -3 -15 3502.91 130.962  26
  -1  -4  15 250.164 35.4140  57
  -1  -4  15 329.542 38.4257  45
  -1  -4  15 336.221 33.5819  46
  -1  -4  15 307.057 36.6905  41
  -1   4  15 314.446 36.5319  37
   1  -4 -15 299.146 39.1893  26
   1   4 -15 268.066 36.1495  92
  -1   4  15 317.182 35.4732  11
   1   4 -14 443.412 61.2986 155
   1  -4 -14 370.098 55.4518 155
   1   4 -14 379.134 55.3246 156
  -1  -4  14 401.816 51.7715 147
  -1  -4  14 390.493 56.8810 158
  -1   4  14 360.753 54.7186  55
  -1  -4  14 305.057 52.4153  46
  -1  -4  14 424.126 57.4205  45
   1  -4 -14 399.976 59.9234  51
  -1  -4  14 290.908 53.9828  57
   1   4 -14 319.670 41.4717 102
   1   4 -14 304.277 44.1879  90
   1  -4 -14 352.738 57.5769  26
  -1   4  14 300.675 53.5717  42
   1   4 -13-12.4945 47.1138 156
  -1  -4  13 18.3433 50.8631 158
  -1  -4  13-27.6961 48.5374 147
  -1   4  13 6.36647 51.1138 148
  -1   4  13-26.2310 39.5646 158
  -1  -4  13-18.2961 47.5019 146
  -1   4  13-25.3776 49.0282 141
  -1  -4  13 34.5922 47.2978  45
  -1  -4  13 17.5908 49.4402  57
  -1   4  13-4.33570 38.9184  46
  -1  -4  13-27.5260 51.1303  46
   1   4 -13 18.3781 38.4807  51
  -1   4  13-11.6545 51.0612  55
  -1  -4  13-4.95289 39.1757  56
   1  -4 -13 78.0553 54.2117  51
  -1   4  13 18.2946 38.3057  45
  -1  -4  13 16.2628 34.9598  47
   1   4 -13-9.32350 40.8486 102
  -1  -4  13 73.7647 101.566 101
   1   4 -13 7.70241 33.3270  88
  -1   4  13-17.8166 54.5486  42
  -1   4  13 11.5977 46.8975  41
   1  -4 -13 5.94054 49.0769  26
   1  -4 -13 41.3459 38.3214  29
  -1  -4  12 2047.98 243.696  23
   1  -4 -12 2149.14 129.127  25
  -1  -4  12 2043.84 126.252 152
  -1   4  12 2227.48 139.383 158
  -1   4  12 2141.56 150.590 148
   1   4 -12 2058.33 150.740 156
  -1  -4  12 2292.60 151.935 146
  -1  -4  12 2048.51 143.289 147
  -1  -4  12 2141.95 144.631 158
  -1   4  12 2020.37 145.268 141
  -1  -4  12 2206.34 132.774  47
  -1  -4  12 2136.71 142.780  46
  -1   4  12 2171.16 133.446  46
   1   4 -12 2215.07 135.365  51
   1  -4 -12 2035.29 143.543  51
  -1  -4  12 2098.38 143.961  45
  -1  -4  12 1907.26 141.936  57
  -1   4  12 2195.94 148.168  55
  -1  -4  12 2068.81 135.804  56
  -1   4  12 2241.07 135.463  45
   1  -4 -12 2152.60 131.622  43
   1   4 -12 2165.91 135.376 102
  -1  -4  12 2482.92 292.102 101
   1  -4 -12 1940.91 121.444  92
  -1   4  12 2158.40 148.718  42
  -1   4  12 2327.71 150.336  41
   1  -4 -12 2217.64 140.629  29
   1   4 -11 121241. 3690.87  35
   1  -4 -11 123200. 3714.55  29
  -1   4  11 122785. 3718.71  41
  -1   4  11 123346. 3721.27  42
  -1   4  11 118817. 3962.37   4
   1  -4 -11 110262. 4079.39 154
  -1   4  11 121019. 3728.42 148
   1   4 -11 110431. 4084.33 154
   1  -4 -11 123632. 3727.71 150
  -1  -4  11 125418. 3721.09 147
  -1  -4  11 121884. 3722.95 158
   1   4 -11 124637. 3734.68 156
  -1   4  11 118167. 3705.06 158
  -1   4  11 116235. 3685.42 160
  -1   4  11 125128. 3728.22 141
  -1  -4  11 121360. 3700.20  47
   1  -4 -11 122847. 3697.93  43
  -1   4  11 124747. 3714.23  57
  -1  -4  11 125585. 3713.45  56
  -1   4  11 122776. 3702.31  46
  -1   4  11 122428. 3701.71  45
   1   4 -11 120993. 3699.56  51
  -1   4  11 122426. 3719.02  55
  -1  -4  11 125030. 3719.10  46
   1  -4 -11 125923. 3724.89  51
   1   4 -11 122880. 3707.51 102
  -1  -4  11 120851. 4079.75 101
   1  -4 -11 119783. 3688.23  92
   1  -4 -11 122507. 3711.83  65
   1   4 -10 9604.86 375.134  35
   1  -4 -10 10304.6 403.470  35
  -1   4  10 9896.65 397.513  42
   1  -4 -10 9991.48 396.340  29
  -1   4  10 10126.5 398.907  41
  -1   4  10 9547.01 563.533   4
  -1   4  10 9212.68 363.046 146
  -1  -4  10 10466.1 404.012 147
   1  -4 -10 9846.96 400.826 150
  -1  -4  10 10037.8 401.395 158
   1   4 -10 9454.57 632.896 154
   1  -4 -10 9478.90 635.265 154
  -1   4  10 9398.47 378.794 160
  -1   4  10 10098.4 392.019 158
   1   4 -10 10269.5 411.501 156
  -1  -4  10 9396.55 361.711 140
  -1   4  10 10114.2 404.079 141
  -1   4  10 9479.89 382.542  45
  -1   4  10 10539.9 396.249  57
   1  -4 -10 10173.6 382.548  43
  -1   4  10 10328.5 389.829  46
  -1  -4  10 10552.7 399.424  56
  -1  -4  10 10063.4 389.812  47
   1  -4 -10 10105.6 398.934  51
   1   4 -10 9987.95 383.589  51
   1  -4 -10 10235.0 380.023  54
  -1   4  10 10058.7 398.790  55
  -1  -4  10 9645.53 584.177 117
   1   4 -10 10164.5 393.483 102
  -1  -4  10 9255.96 601.534 101
   1  -4 -10 10200.7 378.876  92
   1  -4 -10 9684.03 394.357  65
   1  -4 -10 10039.0 393.344  63
  -1  -4   9 114.639 40.0125  18
  -1   4   9 135.285 87.9360   4
  -1  -4   9 385.636 127.718   3
   1  -4  -9 349.147 123.567 154
   1  -4  -9 158.112 39.6200 156
  -1   4   9 225.102 54.0004 160
   1  -4  -9 190.254 58.9876 150
  -1  -4   9 198.327 61.2424 147
   1   4  -9 441.409 148.947 154
  -1  -4   9 260.683 63.9364 158
  -1   4   9 270.120 64.9866 158
  -1   4   9 304.737 69.9346 141
  -1  -4   9 234.925 47.8353 140
  -1   4   9 158.054 49.9083  46
   1  -4  -9 71.2701 43.9433  43
  -1   4   9 110.344 46.8635  45
   1  -4  -9 151.278 47.6053  54
   1   4  -9 174.990 49.0747  51
  -1  -4   9 172.826 54.1760  56
   1   4  -9 110.975 52.5404  50
  -1  -4   9 163.982 52.7675  47
   1   4  -9 84.0961 51.3830  54
  -1   4   9 242.598 58.5941  57
   1  -4  -9 150.557 58.9462  51
  -1  -4   9 163.961 104.611 117
   1  -4  -9 114.098 91.7256 109
   1   4  -9 227.829 59.8353 102
  -1  -4   9 80.3172 97.6429 101
  -1   4   9 104.126 48.0678  41
  -1   4   9 224.982 58.8824  42
   1  -4  -9 120.697 43.9062  34
  -1  -4   9 100.234 49.6059  40
   1  -4  -9 131.823 51.1520  29
   1   4  -9 161.657 47.3180  35
   1  -4  -9 99.3061 53.3606  35
   1  -4  -9 194.342 58.3388  63
   1  -4  -9 145.789 55.3254  65
  -1   4   8 710.908 137.427   4
  -1  -4   8 793.269 70.0288  18
  -1  -4   8 847.494 158.188   3
   1  -4  -8 796.591 68.1932 156
  -1   4   8 832.817 81.6669 158
  -1  -4   8 897.776 90.2534 146
   1  -4  -8 843.812 83.9103 150
  -1  -4   8 895.987 86.5738 147
  -1  -4   8 873.986 86.9102 158
  -1  -4   8 709.743 69.0972 140
  -1   4   8 640.125 112.890 139
  -1   4   8 806.812 87.0290 141
   1   4  -8 658.477 63.8691 136
  -1  -4   8 860.184 78.5273 141
   1  -4  -8 700.786 77.5479  51
   1  -4  -8 695.515 71.3149  43
   1   4  -8 712.394 72.6979  51
  -1   4   8 719.136 74.5314  45
  -1   4   8 655.088 73.4867  46
   1   4  -8 714.328 79.3324  43
   1   4  -8 829.610 82.7123  54
   1   4  -8 665.060 76.5562  50
  -1   4   8 780.626 79.1445  57
  -1  -4   8 1033.58 87.0783  47
  -1  -4   8 558.584 145.069 101
  -1  -4   8 851.126 154.474 117
   1   4  -8 735.645 79.4095 102
   1  -4  -8 662.688 141.417 109
   1  -4  -8 686.836 77.6303  29
  -1   4   8 608.394 78.4236  42
   1  -4  -8 794.746 82.6137  35
  -1  -4   8 891.560 80.5857  40
  -1   4   8 805.661 81.2148  41
   1   4  -8 713.595 70.4883  35
   1  -4  -8 861.767 84.0733  65
   1  -4  -8 800.679 82.1869  63
  -1   4   7 23114.2 774.085 148
   1  -4  -7 23061.2 745.579 156
   1  -4  -7 23747.2 770.176 150
   1   4  -7 24657.2 781.345 156
  -1   4   7 24223.3 761.238 158
  -1  -4   7 22994.3 770.145 146
  -1  -4   7 23996.7 770.127 158
  -1  -4   7 22409.2 769.893 147
  -1   4   7 23218.8 971.625 101
   1  -4  -7 23340.0 962.146 109
  -1  -4   7 24824.7 979.697 101
  -1  -4   7 21549.7 917.062 117
   1   4  -7 23036.3 749.955 136
  -1   4   7 22628.4 863.933 139
  -1   4   7 24379.0 772.106 141
  -1  -4   7 22585.4 754.994 141
  -1  -4   7 22696.6 751.670 140
   1   4  -7 23602.3 765.232 144
  -1  -4   7 24040.8 962.709   3
  -1   4   7 24971.6 963.750   4
   1  -4  -7 24396.3 772.687  63
  -1   4   7 22743.7 848.854  59
   1   4  -6 60768.0 1826.46 156
  -1   4   6 59991.9 1821.45 148
  -1   4   6 59949.2 1798.11 159
   1  -4  -6 58460.8 1797.83 156
  -1  -4   6 61774.8 1819.09 158
   1  -4  -6 57980.0 1816.99 150
  -1  -4   6 61631.3 1822.00 146
  -1  -4   6 59932.1 1969.41 117
  -1  -4   6 59379.1 2003.98 101
   1  -4  -6 59588.3 1921.58 105
   1  -4  -6 61841.4 2026.08 109
   1   4  -6 56321.9 1980.76 118
  -1  -4   6 59781.0 1807.14 140
  -1   4   6 58690.3 1819.02 145
   1  -4  -6 59348.2 1807.74 131
  -1  -4   6 57615.8 1807.15 141
  -1   4   6 59124.8 1904.46 139
   1   4  -6 60427.3 1817.44 144
   1   4  -6 57531.7 1806.85 136
   1  -4  -6 59648.6 1820.22 135
  -1   4   6 60939.5 1818.88 141
  -1  -4   6 60274.0 1995.58   3
  -1   4   6 59780.6 1991.51   4
  -1   4   6 60766.3 1906.92  59
   1  -4  -6 56158.1 1818.52  63
   1   4  -5 38645.8 1176.27 156
  -1  -4   5 39706.1 1173.12 146
   1  -4  -5 38435.4 1168.89 150
  -1  -4   5 38814.5 1168.60 158
  -1   4   5 40150.5 1172.90 148
   1  -4  -5 39107.6 1174.19 151
  -1  -4   5 37971.7 1315.21 101
   1  -4  -5 37070.7 1337.82 109
   1   4  -5 36693.9 1285.38 118
  -1  -4   5 38390.1 1286.14 117
   1  -4  -5 39225.5 1286.56 105
   1   4  -5 32413.1 1184.03 112
  -1   4   5 39489.4 1167.97 141
   1  -4  -5 37681.2 1170.35 135
  -1  -4   5 37768.6 1162.78 140
   1   4  -5 37736.8 1164.71 136
  -1   4   5 36119.0 1166.42 143
   1  -4  -5 39218.5 1161.41 131
   1   4  -5 35247.4 1139.89 137
  -1   4   5 38765.0 1171.76 145
   1   4  -5 37884.0 1171.10 144
  -1   4   5 37839.9 1315.84   4
  -1  -4   5 36203.2 1298.48   3
   1   4  -5 38343.6 1297.64   5
  -1  -4   5 35974.2 1302.08   2
  -1   4   5 35584.5 1238.50  59
   1  -4  -5 37567.5 1338.03  62
   1   4  -4 5378.11 201.249 156
   1  -4  -4 5344.30 199.419 151
  -1  -4   4 4871.06 196.819 147
  -1  -4   4 5140.24 193.731 158
  -1  -4   4 5034.17 196.032 146
  -1  -4   4 5317.74 194.209 140
   1  -4  -4 4984.52 194.915 135
   1   4  -4 4686.15 195.322 144
   1   4  -4 5013.40 180.855 137
   1  -4  -4 4861.11 289.756 129
   1  -4  -4 5339.15 189.451 131
  -1   4   4 4870.37 193.012 141
  -1   4   4 5150.43 199.043 145
   1  -4  -4 5353.44 197.830 134
  -1   4   4 5368.99 199.067 143
  -1   4   4 4922.50 246.305  59
  -1  -4   4 5473.47 226.749   1
   1   4  -4 5770.23 289.604   5
  -1  -4   4 5687.44 286.663   2
  -1   4   4 5405.13 295.462   4
  -1  -4   4 5207.26 261.929 117
   1  -4  -4 5287.09 280.073 105
   1   4  -4 5468.68 263.759 118
   1   4  -4 4516.24 208.564 112
   1   4  -3 173679. 5078.62 137
  -1   4   3 167536. 5078.99 141
   1  -4  -3 180147. 5219.63 129
   1  -4  -3 175664. 5089.19 130
  -1  -4   3 170679. 5085.89 140
   1  -4  -3 176184. 5089.40 132
  -1   4   3 177828. 5161.38  59
   1   4  -3 172025. 5180.11  61
   1  -4  -3 176897. 5228.49  62
   1   4  -3 173833. 5197.63   5
  -1  -4   3 174583. 5181.60   2
  -1   4   3 167247. 5209.65   4
  -1  -4   3 170901. 5112.07   1
   1  -4  -3 168548. 5124.52 116
  -1   4   3 162875. 5098.17 110
   1  -4  -3 170559. 5208.53 105
   1  -4  -3 170702. 5159.23 113
   1   4  -3 163902. 5133.16 118
  -1  -4   2 51848.3 1567.17 140
   1  -4  -2 53167.1 1568.15 130
   1  -4  -2 51553.8 1568.02 132
   1   4  -2 49756.6 1562.91 137
   1  -4  -2 53708.5 1673.97 129
  -1  -4   2 50107.0 1672.84 106
   1   4  -2 50345.5 1574.60 118
   1  -4  -2 53715.3 1688.57 109
   1  -4  -2 53916.6 1686.42 105
  -1  -4   2 54251.6 1677.64 107
   1  -4  -2 52869.4 1619.12 116
   1  -4  -2 50214.2 1646.88 113
  -1   4   2 55152.1 1640.17  59
   1  -4  -2 54704.1 1684.51  62
   1   4  -2 53523.7 1636.21  61
  -1  -4   2 52842.7 1629.83   2
  -1   4   1 872.029 90.8597 123
   1   4  -1 820.157 50.5141 137
   1   4  -1 720.003 90.4910  58
  -1   4   1 778.650 51.7045 119
   1  -4  -1 788.978 93.1243 113
  -1  -4   1 736.722 54.6469 103
  -1   4   1 788.040 54.1970 103
   1  -4  -1 820.954 98.0190 109
  -1  -4   1 840.670 90.1912 107
  -1  -4   1 727.487 50.9301 119
  -1  -4   1 804.015 95.2535 106
  -1  -4   1 559.079 47.8697  83
  -1   4   1 618.264 50.6902  83
   1   4  -1 723.048 79.7338  60
   1  -4  -1 648.170 86.3611  62
   1  -4   0 5997.37 255.784  62
   1   4   0 5775.91 249.414  60
  -1   4   0 5883.78 280.033 123
   1   4   0 6194.56 255.504 127
   1   4   0 5541.16 265.665  58
  -1   4   0 6280.14 242.350 114
   1  -4   0 6346.84 269.275 109
  -1  -4   0 5997.68 247.712 107
  -1  -4   0 6229.16 261.898 106
   1   4   0 5790.14 268.346 110
   1  -4   0 6257.18 289.378 105
  -1   4   0 5261.57 196.429  83
   1   4   0 5645.23 259.101   4
  -1  -4  -1 4445.19 234.642 109
  -1  -4  -1 3823.70 162.467 121
  -1  -4  -1 4329.95 218.899 116
   1   4   1 4448.98 193.802 115
  -1  -4  -1 4084.78 159.990 118
   1  -4   1 3629.40 184.142 109
   1  -4   1 4175.40 190.021 118
  -1   4  -1 4087.26 165.458 121
   1   4   1 4214.24 210.884 110
   1  -4   1 4343.06 232.124 113
   1  -4   1 4756.46 235.031 105
   1  -4   1 3892.91 226.144 104
   1   4   1 4122.08 213.482   4
  -1   4  -1 4599.17 222.645   5
  -1  -4  -1 3588.96 156.381  98
  -1   4  -1 3779.15 156.387  98
  -1  -4  -1 4200.43 191.953 129
   1   4   1 4201.97 214.042 127
   1   4   1 4135.42 152.415 137
   1  -4   1 4227.69 151.831 140
   1   4   2 47979.2 1460.99 127
   1  -4   2 42977.2 1421.21 139
  -1  -4  -2 47445.3 1424.60 129
   1   4   2 42616.6 1342.95 137
  -1   4  -2 44308.0 1396.78 154
  -1  -4  -2 43258.1 1398.82 154
   1   4   2 44143.8 1395.23 115
  -1  -4  -2 48228.7 1480.59 109
  -1  -4  -2 44512.5 1436.85 116
   1  -4   2 46742.9 1445.93 105
   1  -4   2 44493.4 1367.36 109
   1  -4   2 47271.8 1473.12 104
  -1  -4  -2 44284.7 1387.81  98
  -1   4  -2 43243.9 1382.88  98
   1   4   2 44991.4 1452.17  59
  -1   4  -3 28759.7 969.723 154
  -1  -4  -3 28143.0 973.233 154
   1  -4   3 29162.0 1010.85 104
   1  -4   3 30036.8 1023.26 106
   1   4   3 29233.2 1019.01 100
  -1  -4  -3 26837.5 965.607 116
   1  -4   3 30184.7 996.516 139
   1   4   3 30494.2 1014.84 138
   1   4   3 28159.4 900.344 123
  -1   4  -3 27633.7 992.387   5
   1   4   3 28023.3 989.646  59
   1  -4   4 26324.5 882.850 106
  -1   4  -4 26496.8 856.068 118
   1   4   4 27039.0 832.654 101
  -1  -4  -4 25958.5 890.503 109
   1   4   4 26425.2 894.114 100
   1  -4   4 26557.8 890.966 107
   1   4   4 27756.7 897.018 138
   1   4   4 25995.6 725.018 145
   1  -4   4 26465.8 873.575 139
   1   4   4 25402.8 721.135 143
   1   4   4 26426.7 884.769 127
   1  -4   4 26121.7 875.939   2
  -1   4  -4 26556.4 730.635 156
  -1  -4  -4 25556.4 854.649 154
  -1   4  -4 26133.5 855.650 154
  -1   4  -5 73589.6 2375.78 154
   1  -4   5 72558.4 2195.23 158
  -1  -4  -5 72655.0 2194.49 150
  -1  -4  -5 72952.5 2371.69 154
   1  -4   5 77112.8 2403.11 107
   1   4   5 74863.1 2340.06 101
  -1  -4  -5 77477.6 2402.93 109
  -1   4  -5 67936.1 2357.76 118
   1  -4   5 71824.7 2373.86 106
   1  -4   5 75727.1 2387.86 139
   1   4   5 74519.5 2203.57 145
   1  -4   5 71499.4 2181.45 141
   1   4   5 72801.1 2199.58 143
   1   4   5 74019.2 2391.34 127
   1  -4   5 70832.9 2333.76   1
   1  -4   5 73000.7 2386.31   2
  -1  -4  -5 71637.8 2206.98  63
  -1  -4  -6 3999.49 298.443 154
  -1   4  -6 3758.96 292.972 154
  -1  -4  -6 3982.66 172.848 150
   1  -4   6 3813.40 175.439 158
   1   4   6 4030.35 177.422 145
   1  -4   6 3938.20 162.314 141
   1  -4   6 3595.59 289.318 139
   1   4   6 3935.72 171.486 143
   1  -4   6 4101.69 303.163 117
   1  -4   6 4124.85 302.792 107
  -1  -4  -6 4496.60 309.375 109
   1   4   6 4197.61 279.718 101
  -1  -4  -6 4188.25 183.200  63
   1  -4   6 3962.32 293.521   2
   1  -4   6 4865.66 289.731   1
   1  -4   7 23308.1 908.019   1
  -1  -4  -7 23055.0 746.055 150
  -1   4  -7 23252.1 763.607 156
  -1   4  -7 22931.7 982.885 154
   1  -4   7 23762.5 749.650 158
  -1  -4  -7 22973.4 978.819 154
   1   4   7 23789.7 993.273 138
   1   4   7 23024.7 758.318 141
   1   4   7 22960.2 745.645 145
   1   4   7 22345.2 736.558 143
   1  -4   7 23829.6 982.116 139
   1  -4   7 23267.4 732.969 141
  -1  -4  -7 21019.8 746.820  51
  -1   4  -7 22120.7 749.175  50
   1   4   7 23065.6 978.442 100
   1  -4   7 23846.6 968.215 117
   1   4   7 23574.5 933.342 101
  -1   4  -7 22528.9 751.996 102
  -1  -4  -7 23335.6 765.030  67
  -1  -4  -7 21828.0 749.318  29
  -1   4  -7 22020.5 749.325  39
  -1   4  -8 27.8972 44.4655  43
   1  -4   8-9.56211 31.2274  40
  -1  -4  -8 5.97227 39.4381  29
   1   4   8 49.1914 38.3748  41
  -1   4  -8 133.460 110.256 154
   1  -4   8-5.68402 44.2732 158
  -1  -4  -8 52.9852 96.5106 154
  -1  -4  -8 45.3909 43.4981 150
  -1   4  -8 72.5319 52.9398 156
   1  -4   8 4.53830 35.3496 141
   1   4   8-12.6155 51.7483 141
   1  -4   8-74.9273 111.433 139
  -1   4  -8-10.5472 39.4393 125
   1  -4   8 18.2571 46.2775 146
   1   4   8 41.5907 41.1221 145
  -1   4  -8 28.5888 44.5359  54
  -1   4  -8 4.67080 31.1779  51
   1   4   8-4.95668 34.1254  57
  -1  -4  -8 6.16001 42.8314  51
  -1  -4  -8-5.61282 39.4077  43
   1  -4   8 24.0062 84.2719 117
   1   4   8 107.212 88.5720 101
  -1   4  -8 5.95530 50.2142 102
   1   4   8-24.7233 90.0654 100
  -1   4  -8 15.7396 36.4802  85
  -1  -4  -8 11.2760 44.2565  92
  -1  -4  -8-6.78510 50.7428  67
  -1  -4  -8-6.11155 40.7941  65
   1  -4   9 71683.9 2225.27  40
   1   4   9 71576.5 2245.13  41
  -1  -4  -9 74122.6 2253.45  29
  -1  -4  -9 75394.9 2247.32  25
   1  -4   9 73069.5 2258.14 146
   1   4   9 74013.9 2263.71 148
  -1   4  -9 74429.1 2268.00 156
  -1   4  -9 69494.3 2591.57 154
  -1  -4  -9 73374.0 2251.44 150
  -1  -4  -9 69777.9 2589.63 154
   1  -4   9 73228.7 2250.76 158
   1  -4   9 71552.6 2227.88 141
   1   4   9 73668.8 2481.05 139
  -1   4  -9 70008.0 2234.54 125
   1  -4   9 72334.2 2581.67 139
   1  -4   9 71052.9 2233.90  47
  -1   4  -9 73688.5 2249.40  43
  -1   4  -9 70263.3 2228.43  51
  -1  -4  -9 75072.1 2260.55  51
  -1   4  -9 73696.6 2252.30  54
   1   4   9 71421.0 2234.26  57
  -1  -4  -9 74822.4 2249.29  43
   1  -4   9 70164.8 2546.75 117
   1   4   9 73689.3 2527.12 101
  -1   4  -9 73065.6 2252.85 102
  -1   4  -9 74746.3 2244.88  91
  -1  -4  -9 72698.4 2248.38  92
   1   4   9 75331.1 2463.57  59
  -1  -4 -10 34469.4 1121.46  29
   1   4  10 35368.1 1119.20  41
  -1  -4 -10 35025.5 1113.93  25
   1   4  10 35131.9 1136.86 148
   1  -4  10 33295.8 1122.20 158
  -1  -4 -10 33290.8 1461.87 154
   1  -4  10 35745.6 1135.55 146
   1   4  10 33347.7 1097.29 160
   1   4  10 33886.8 1126.22 158
  -1   4 -10 35279.2 1138.44 156
  -1   4 -10 33014.3 1461.36 154
   1   4  10 32797.8 1331.61 139
  -1   4 -10 31681.4 1097.23 125
   1  -4  10 33276.9 1098.21 141
  -1  -4 -10 35387.9 1135.00  51
  -1  -4 -10 35317.2 1120.97  43
  -1   4 -10 34424.8 1125.34  54
   1   4  10 34438.4 1109.11  57
   1  -4  10 34585.4 1103.58  47
  -1   4 -10 34601.3 1103.10  51
  -1   4 -10 35070.3 1124.24  43
   1  -4  10 34773.1 1427.27 117
   1   4  10 33761.3 1384.99 101
   1  -4  10 33241.1 1355.66 100
  -1   4 -10 35819.6 1128.69 102
  -1   4 -10 32221.9 1398.12  98
  -1   4 -10 33869.4 1109.53  91
  -1  -4 -10 35819.3 1123.64  92
  -1  -4 -10 35468.8 1423.34  98
   1   4  10 31151.1 1279.71  59
  -1   4 -10 34194.4 1112.86  67
   1   4  11 6220.46 288.119  42
  -1  -4 -11 6770.38 300.376  26
  -1  -4 -11 6669.30 277.321  25
  -1  -4 -11 6552.49 283.680  29
   1   4  11 6601.64 285.136  41
   1   4  11 6547.29 470.541   4
  -1   4 -11 6632.73 299.149 156
  -1   4 -11 5745.57 498.504 154
   1  -4  11 6978.87 302.717 146
  -1  -4 -11 5719.90 497.430 154
   1   4  11 6753.08 302.641 148
   1  -4  11 6648.07 297.217 147
   1   4  11 6221.37 288.513 158
   1  -4  11 6821.03 293.989 158
   1  -4  11 6039.29 266.827 140
   1   4  11 6525.00 432.593 139
   1  -4  11 6325.70 278.561  56
  -1   4 -11 6469.85 270.798  51
  -1   4 -11 6757.37 291.368  43
   1   4  11 6156.60 271.598  57
   1  -4  11 6701.94 268.737  47
  -1   4 -11 6847.60 297.594  54
   1  -4  11 6424.73 282.896  46
  -1  -4 -11 7095.85 303.693  51
   1  -4  11 4836.32 438.410 117
  -1   4 -11 6546.23 290.138 102
   1  -4  11 5094.40 404.165 100
  -1  -4 -11 6401.82 284.554  92
  -1  -4 -11 5972.90 472.062  98
  -1   4 -11 6282.57 272.431  91
  -1   4 -11 5563.64 460.365  98
  -1   4 -11 6395.02 279.640  88
  -1   4 -11 6390.40 275.813  67
  -1  -4 -12 262.887 70.4081  26
   1   4  12 237.978 60.1870  41
   1   4  12 251.150 69.7197  42
  -1  -4 -12 271.318 48.9290  25
   1   4  12 214.156 64.9483 158
   1  -4  12 271.234 69.1879 158
   1   4  12 186.472 66.6780 148
  -1   4 -12 249.457 63.3836 156
   1  -4  12 186.294 63.8279 147
   1  -4  12 309.797 71.9704 146
   1   4  12 290.997 57.2955 146
  -1   4 -12 235.494 62.2137  43
   1   4  12 216.091 54.6820  57
  -1   4 -12 261.482 50.4932  51
   1   4  12 269.523 68.0453  55
  -1  -4 -12 296.415 73.1139  51
  -1   4 -12 296.686 72.3148  54
   1  -4  12 250.901 58.1838  56
   1  -4  12 239.073 61.6147  46
  -1   4 -12 312.842 66.5125 102
  -1  -4 -12 274.909 61.4964  92
  -1   4 -12 259.346 52.1736  91
  -1   4 -12 242.506 57.0179  88
  -1   4 -12 313.046 54.3469  67
   1   4  13 16.4198 40.5848 158
  -1   4 -13 5.37789 39.8776 156
  -1   4 -13 12.6171 50.6500 155
  -1  -4 -13 18.8037 45.6682 155
   1   4  13 41.4139 50.2171 148
   1  -4  13-5.43272 41.9845 158
   1  -4  13 101.291 52.2653 147
   1  -4  13 17.5533 46.9774 146
  -1  -4 -13-6.12521 46.1950 122
  -1   4 -13 35.5103 44.7263 102
  -1   4 -13-19.3012 48.5217 122
  -1   4 -13 26.7473 36.4523  88
  -1   4 -13 21.0380 47.2120  90
  -1  -4 -13-18.5528 40.1389  92
   1   4  13-14.7640 38.9277  41
   1   4  13-5.46241 45.1284  42
   1  -4  13 3.94259 33.0225  56
   1  -4  13 28.2904 52.2620  57
  -1   4 -13 16.2784 44.8286  43
   1  -4  13 31.2664 44.5217  45
  -1   4 -13 44.7917 47.5239  54
  -1  -4 -13 11.6583 51.0793  51
   1  -4  13 13.5358 40.2629  46
  -1  -4 -14 61.0735 27.9946  14
  -1   4 -14 33.1875 29.7926  14
   1   4  14 6.31970 29.0261  11
   1   4  14 29.4863 33.0670 148
   1  -4  14-15.6167 36.0630 147
  -1   4 -14 32.0761 35.3890  90
  -1  -4 -14-2.74287 28.2646  92
   1  -4  14 14.2732 33.3250  45
   1  -4  14-2.68983 25.6625  46
  -1   4 -14-3.86507 37.8204  43
   1  -4  14 4.04477 35.6626  57
   1   4  14 11.6286 40.4726  42
  -1  -4 -15 289.925 33.7402  96
  -1   4 -15 231.314 31.6356  92
   1  -4  15 238.721 30.5788  57
   1  -4  15 139.808 24.8587  42
   1   4  15 228.242 29.7189  42
   1  -4  15 206.481 28.3805  41
  -1  -5  15 379.937 34.6890  45
   1  -5 -15 376.775 35.2930  26
  -1  -5  15 345.671 32.4819  41
  -1   5  15 415.024 37.9578  42
  -1   5  15 297.853 30.4209  37
   1   5 -15 335.292 33.8893  92
  -1   5  15 324.539 30.5198  11
  -1   5  14 3255.10 143.823  11
   1   5 -14 2671.28 142.624 156
  -1  -5  14 3366.68 145.399  46
  -1  -5  14 3288.78 148.571  45
   1   5 -14 2970.91 144.946  54
   1  -5 -14 3189.95 146.197  51
  -1   5  14 3085.51 146.290  55
  -1  -5  14 3082.73 143.430  57
   1   5 -14 2898.44 128.827 102
   1   5 -14 3071.79 136.558  90
   1  -5 -14 3166.93 146.905  26
  -1   5  14 3208.18 145.047  37
  -1   5  14 2989.93 145.370  42
   1  -5 -13 3718.84 183.604  26
   1  -5 -13 3935.67 180.863  29
  -1   5  13 4124.76 191.098  42
  -1  -5  13 3599.57 181.438 158
   1   5 -13 3901.24 191.978 156
  -1   5  13 3445.71 168.214 158
  -1  -5  13 3634.99 181.320 147
  -1   5  13 3485.20 181.719 141
  -1   5  13 3625.40 183.743  55
  -1  -5  13 3864.64 184.835  46
  -1   5  13 3783.21 173.540  44
  -1   5  13 3507.28 159.544  46
  -1  -5  13 3796.22 178.046  56
  -1  -5  13 3783.61 166.688  47
   1  -5 -13 3878.52 186.792  51
   1   5 -13 4003.03 189.184  54
  -1  -5  13 3792.17 181.582  57
  -1  -5  13 3849.83 186.216  45
   1   5 -13 3860.91 174.581 102
  -1  -5  13 3700.26 316.372 101
   1   5 -13 3439.24 162.745  88
   1  -5 -13 3625.92 171.000  66
   1   5 -12 13616.7 523.041 156
  -1  -5  12 13268.2 486.334 152
  -1   5  12 13414.8 493.535 158
  -1  -5  12 13943.7 513.149 147
  -1  -5  12 14151.2 515.533 158
  -1   5  12 13503.7 512.203 141
  -1   5  12 13919.4 491.832  45
   1  -5 -12 14373.0 515.429  51
   1   5 -12 13693.3 485.539  51
  -1   5  12 14463.9 494.056  46
  -1  -5  12 14266.2 512.083  46
   1   5 -12 13588.4 509.833  54
  -1  -5  12 14097.3 497.460  47
  -1   5  12 14931.8 522.560  55
  -1  -5  12 14181.9 508.910  56
   1   5 -12 14413.0 505.643 102
  -1  -5  12 12645.3 722.704 101
  -1   5  12 13951.8 516.724  42
  -1   5  12 14355.1 515.719  41
   1  -5 -12 14011.7 510.402  29
   1  -5 -12 14561.5 517.958  26
   1  -5 -12 13725.0 496.143  25
  -1  -5  12 13606.4 705.861  23
  -1   5  11 12068.3 668.567   4
  -1   5  11 12411.8 471.063 158
   1   5 -11 11007.5 718.166 154
  -1   5  11 12468.9 468.895 160
  -1  -5  11 12409.6 492.012 146
   1  -5 -11 12655.4 489.274 150
  -1  -5  11 12227.4 487.483 147
  -1  -5  11 12215.7 467.700 152
   1   5 -11 12489.9 499.912 156
   1  -5 -11 10163.9 698.768 154
  -1  -5  11 12174.7 484.220 158
  -1   5  11 13014.8 492.944 141
   1  -5 -11 13628.8 492.888  51
   1   5 -11 13472.6 469.416  51
  -1  -5  11 13326.1 480.310  47
  -1  -5  11 12357.4 481.426  56
   1   5 -11 13785.4 493.944  54
  -1   5  11 13216.8 472.909  45
  -1   5  11 13060.5 473.027  46
   1   5 -11 13321.5 490.100  43
  -1  -5  11 13516.0 492.396  46
   1   5 -11 13459.7 486.055 102
  -1  -5  11 11398.8 697.393 101
   1  -5 -11 13444.4 491.927  65
  -1   5  11 13212.8 493.000  41
  -1   5  11 13929.2 500.773  42
   1  -5 -11 13243.3 491.239  29
  -1   5  10 3914.48 204.311  42
   1  -5 -10 3589.84 179.311  34
  -1  -5  10 3832.86 190.296  40
  -1   5  10 3558.07 196.459  41
   1  -5 -10 3683.90 199.514  29
  -1   5  10 3463.87 323.457   4
  -1  -5  10 3354.94 194.176 158
   1  -5 -10 3234.14 352.888 154
   1  -5 -10 3724.44 202.456 150
  -1  -5  10 3691.50 208.213 146
  -1   5  10 3510.35 190.309 160
  -1  -5  10 3682.90 203.647 147
  -1   5  10 3479.36 203.650 148
   1   5 -10 2954.01 342.900 154
  -1   5  10 3489.38 185.271 158
  -1   5  10 3537.96 199.033 141
  -1  -5  10 3254.64 168.458 140
  -1   5  10 3498.88 188.755  57
  -1   5  10 3464.15 183.901  45
   1   5 -10 3429.39 178.772  51
   1  -5 -10 3716.75 181.379  43
   1   5 -10 3647.69 195.793  43
  -1  -5  10 3653.90 194.505  47
   1  -5 -10 3762.27 198.709  51
   1   5 -10 3511.89 195.367  54
  -1   5  10 3614.43 186.091  46
  -1  -5  10 3359.98 192.873  56
   1   5 -10 3711.71 197.223 102
  -1  -5  10 2697.89 288.579 117
  -1  -5  10 3016.75 334.204 101
   1   5 -10 3282.35 172.426  91
   1  -5 -10 3541.78 197.825  65
   1  -5 -10 3713.95 198.530  63
  -1  -5   9 10227.2 383.025  18
  -1   5   9 9987.68 584.836   4
  -1  -5   9 11016.8 621.711   3
   1   5  -9 9767.66 619.443 154
   1  -5  -9 11024.2 415.570 150
  -1  -5   9 10792.5 418.187 146
  -1   5   9 11079.1 409.415 160
  -1   5   9 10518.3 415.087 148
   1  -5  -9 10465.4 627.719 154
  -1  -5   9 10568.9 415.115 147
  -1  -5   9 10734.8 411.141 158
  -1   5   9 10305.4 394.594 158
  -1  -5   9 10599.1 388.302 140
  -1   5   9 10375.5 410.850 141
   1   5  -9 10994.4 412.569  54
  -1   5   9 10199.7 400.764  57
   1  -5  -9 10457.4 406.521  51
  -1  -5   9 10034.3 382.654  52
   1   5  -9 10679.2 408.261  43
   1   5  -9 10730.9 407.621  50
  -1   5   9 10664.7 399.356  45
  -1  -5   9 10213.5 408.230  56
   1  -5  -9 10206.9 387.376  43
  -1  -5   9 10228.6 404.629  47
   1   5  -9 10312.6 389.578  51
  -1   5   9 10697.9 400.616  46
   1  -5  -9 10672.2 610.508 109
  -1  -5   9 10236.8 583.358 117
  -1  -5   9 10244.1 612.363 101
   1   5  -9 10462.2 406.506 102
  -1   5   9 10973.4 413.543  41
   1  -5  -9 10269.0 394.193  34
  -1  -5   9 10517.7 401.734  40
   1  -5  -9 9992.04 409.201  29
   1  -5  -9 10990.8 412.948  35
  -1   5   9 10726.0 413.569  42
   1  -5  -9 10579.3 412.624  63
   1  -5  -9 10797.6 415.254  65
  -1  -5   8 168.030 44.5130  18
  -1   5   8 133.713 84.1236   4
   1   5  -8 198.058 46.3363   7
  -1  -5   8 161.371 102.928   3
  -1   5   8 76.9597 41.6754 158
   1  -5  -8 24.7051 93.2382 154
   1  -5  -8 115.135 53.2407 150
   1   5  -8 174.544 105.891 154
   1   5  -8 83.4770 55.9854 156
  -1   5   8 69.9696 54.4823 148
  -1  -5   8 95.6854 55.0669 158
  -1   5   8 84.5591 46.4664 141
  -1  -5   8 100.954 57.1012 146
   1   5  -8 60.6330 37.0955 136
  -1  -5   8 94.6667 46.1843 140
  -1   5   8 165.682 46.1205  45
   1  -5  -8 158.461 54.9449  51
  -1   5   8 165.381 50.4989  46
   1   5  -8 136.211 55.4413  54
   1  -5  -8 152.519 42.7076  43
   1   5  -8 153.924 57.7700  50
   1   5  -8 111.459 38.2371  51
  -1   5   8 174.864 49.5798  57
  -1  -5   8 183.404 47.4450  52
   1  -5  -8 217.759 97.2054 109
  -1  -5   8 60.4981 70.8974 117
  -1  -5   8 47.9257 87.3810 101
   1   5  -8 108.241 56.2908 102
   1   5  -8 177.155 56.1721  43
   1  -5  -8 239.095 54.7313  35
  -1  -5   8 156.922 46.4800  40
  -1   5   8 180.327 54.6253  42
  -1   5   8 110.128 47.8124  41
   1  -5  -8 64.5418 47.6011  65
   1  -5  -8 178.486 41.4258  64
   1  -5  -8 172.773 52.2698  63
  -1  -5   7 16435.8 731.406   3
  -1   5   7 16182.7 728.718   4
  -1  -5   7 15876.8 539.189 158
  -1   5   7 15861.5 545.459 148
   1   5  -7 15889.1 552.787 156
   1  -5  -7 15982.8 539.057 150
  -1  -5   7 15272.2 540.400 146
  -1   5   7 15731.5 526.332 158
  -1  -5   7 15445.6 527.750 140
   1   5  -7 15679.6 527.180 136
  -1   5   7 15866.3 538.510 141
  -1   5   7 15776.5 541.524 145
   1   5  -7 14857.5 533.321  43
   1  -5  -7 15600.9 534.187  51
   1   5  -7 15812.1 539.034  50
  -1   5   7 15223.6 542.971  55
   1   5  -7 14867.7 534.939  54
  -1  -5   7 16258.3 737.488 101
   1   5  -7 15832.6 541.395 102
   1  -5  -7 16449.9 756.384 109
  -1  -5   7 16071.6 694.776 117
   1  -5  -7 15261.6 535.688  35
  -1  -5   7 14396.0 533.689  40
  -1   5   7 15514.8 541.826  42
   1   5  -7 14816.1 533.634  39
  -1   5   7 15449.9 539.544  41
  -1   5   7 14334.4 613.192  59
   1  -5  -7 15613.3 546.629  63
   1  -5  -6 10832.3 401.555 151
   1  -5  -6 11191.7 395.465 150
  -1   5   6 11629.1 401.386 148
  -1  -5   6 11480.7 401.180 146
  -1   5   6 11482.4 384.271 159
   1   5  -6 11393.8 406.948 156
  -1  -5   6 11300.6 395.534 158
   1  -5  -6 10663.3 499.155 105
  -1  -5   6 11080.6 548.952 101
   1  -5  -6 11083.8 572.507 109
  -1  -5   6 11297.5 518.217 117
   1  -5  -6 10536.2 381.968 131
  -1   5   6 10999.8 400.560 145
  -1   5   6 11624.2 398.378 141
   1  -5  -6 10589.9 395.973 135
   1   5  -6 11213.2 399.735 144
   1   5  -6 10860.7 377.626 142
   1   5  -6 11050.8 392.314 136
  -1  -5   6 10995.9 389.858 140
  -1  -5   6 10499.7 530.942   3
  -1   5   6 10721.2 545.782   4
  -1   5   6 11347.1 480.331  59
   1   5  -5 64.4502 38.8298 156
   1  -5  -5 37.2672 34.6524 150
  -1   5   5 46.1991 34.8003 148
  -1  -5   5 54.5449 36.6595 158
  -1  -5   5 66.2267 42.2990 147
   1  -5  -5 37.3760 34.5859 151
  -1  -5   5 254.012 71.1155 117
   1   5  -5 144.176 62.0506 118
  -1   5   5 59.1977 28.8657 110
   1  -5  -5 86.6797 75.5009 109
   1  -5  -5 39.7032 49.9315 105
   1  -5  -5 40.2291 24.7176 131
  -1   5   5 8.05705 37.8610 143
  -1   5   5 12.4591 37.3158 145
  -1   5   5 77.5536 37.1614 141
   1   5  -5 93.4029 25.0632 137
   1   5  -5 53.3692 31.7545 136
  -1  -5   5 67.7070 35.3663 146
  -1  -5   5 90.8904 39.4511 140
   1  -5  -5 47.3242 33.5142 135
   1   5  -5 64.5778 27.9911 142
   1   5  -5 54.0954 34.8908 144
  -1  -5   5 13.6519 56.4160   3
  -1  -5   5-13.8807 64.8341   2
  -1   5   5 77.1319 67.1887   4
   1   5  -5 124.701 71.4016   5
  -1  -5   5 32.9282 32.7364   1
  -1   5   5 10.0350 49.8458  59
   1  -5  -5 110.622 38.0021  63
   1   5  -4 14542.7 487.560 156
  -1   5   4 14793.8 482.600 148
  -1  -5   4 15280.5 490.621 147
  -1  -5   4 14292.2 484.783 146
  -1  -5   4 14618.9 480.242 158
  -1   5   4 14600.5 481.889 149
   1  -5  -4 14727.6 481.248 153
   1   5  -4 14612.0 486.461 136
   1   5  -4 14343.4 470.032 137
  -1   5   4 14878.9 490.276 145
  -1   5   4 14388.9 487.771 143
   1  -5  -4 15336.5 487.209 135
   1  -5  -4 14776.2 625.642 129
   1  -5  -4 15114.3 488.981 130
  -1  -5   4 14903.2 484.838 140
   1  -5  -4 14653.4 488.428 134
   1  -5  -4 14681.5 473.613 131
  -1   5   4 15143.1 478.208 141
   1   5  -4 15376.9 482.532 142
  -1  -5   4 13589.3 558.485 117
   1   5  -4 14627.4 546.112 118
  -1   5   4 13229.7 492.956 110
   1  -5  -4 14420.7 609.070 105
  -1  -5   4 14198.8 512.050   1
   1   5  -4 15664.1 616.376   5
  -1  -5   4 15076.7 594.966   2
  -1   5   4 14670.9 621.311   4
  -1   5   4 13766.4 560.613  59
   1  -5  -4 14447.1 635.946  62
  -1  -5   3 12087.3 402.388 146
  -1  -5   3 13324.9 410.480 147
  -1   5   3 12780.3 406.042 149
  -1  -5   3 12390.8 398.074 158
  -1  -5   3 12848.3 407.942 152
   1  -5  -3 12362.8 522.544 129
  -1   5   3 11462.1 405.637 145
  -1  -5   3 12966.9 407.153 140
   1   5  -3 10566.9 388.682 127
   1  -5  -3 12855.8 408.299 132
   1   5  -3 12403.5 404.576 142
   1   5  -3 12492.5 408.607 144
   1   5  -3 11696.0 405.477 136
   1  -5  -3 11822.6 405.260 130
   1   5  -3 11982.7 396.137 137
   1  -5  -3 13324.1 409.987 134
  -1   5   3 12291.1 392.459 141
  -1   5   3 10159.9 421.422  58
   1   5  -3 11778.6 425.084 118
   1  -5  -3 13099.6 535.150 105
   1  -5  -3 13055.0 551.652 109
   1  -5  -3 12342.1 457.588 116
  -1  -5   3 12603.7 532.662 107
  -1   5   3 11696.0 477.620  59
   1   5  -3 10902.0 468.759  61
   1  -5  -3 12768.7 540.332  62
  -1  -5   3 11165.5 475.335   2
   1   5  -3 11907.3 511.983   5
   1  -5  -2 136.967 32.9126 133
   1   5  -2 168.654 32.4541 137
   1  -5  -2 217.980 36.1412 130
   1  -5  -2 72.1520 58.7565 129
  -1   5   2 80.5960 36.4286  58
   1   5  -2 21.2498 54.0134  58
   1  -5  -2 166.661 46.0284 116
  -1   5   2 270.799 42.2325 103
   1  -5  -2 840.050 116.521 105
  -1  -5   2 824.310 105.708 107
  -1  -5   2 177.427 35.2282 119
  -1   5   2 116.325 31.1264 119
   1  -5  -2 92.3530 71.2827 109
   1   5  -2 89.0429 49.7408  61
  -1   5   2 25.2735 45.2381  59
   1  -5  -2 175.938 72.0135  62
  -1  -5   2 103.245 43.7532   2
   1   5  -1 3332.28 124.189 137
   1  -5  -1 3148.07 122.015 133
   1   5  -1 3141.28 157.590 127
   1   5  -1 3062.26 195.977  58
  -1  -5   1 3451.93 201.109 106
   1  -5  -1 3260.98 205.259 109
   1  -5  -1 3200.05 201.026 113
  -1  -5   1 3279.91 189.684 107
   1  -5  -1 3206.00 192.989  62
   1   5  -1 3174.55 180.027  60
  -1   5   1 2737.69 151.287  58
   1   5  -1 3280.08 163.161  61
   1  -5   0 3292.66 195.569 109
   1  -5   0 3316.47 213.367 104
   1  -5   0 3021.94 139.527 115
   1  -5   0 3276.89 219.480 105
  -1   5   0 3022.51 161.851 114
  -1  -5   0 3486.99 183.541 107
  -1  -5   0 3144.07 188.693 106
   1   5   0 3724.63 208.897  58
   1   5   0 3431.40 185.718 127
   1  -5   0 3204.14 129.064 140
   1   5   0 3532.22 184.807  60
  -1  -5  -1 3603.82 144.240 132
   1  -5   1 3722.87 148.036 140
   1   5   1 3573.49 149.548 137
   1   5   1 3921.66 221.350 127
  -1  -5  -1 3871.30 197.426 129
   1   5   1 3994.48 218.693  58
   1   5   1 3999.42 219.512 110
  -1  -5  -1 3864.94 139.441 118
   1  -5   1 3967.38 201.936 109
  -1  -5  -1 3509.19 188.619 106
   1  -5   1 3765.12 234.105 105
   1  -5   1 3809.37 181.797 118
  -1  -5  -1 3808.40 236.378 109
  -1  -5  -1 3599.21 135.796  98
   1   5   1 4465.45 234.775   4
  -1   5  -1 4457.44 233.567   5
   1   5   2 105080. 3114.48   4
  -1  -5  -2 103524. 3070.01 129
   1   5   2 104276. 3110.46 127
  -1  -5  -2 101709. 2968.90 130
   1   5   2 101153. 2977.91 137
   1  -5   2 103122. 2979.95 140
  -1   5  -2 83309.8 2999.38 154
  -1  -5  -2 96146.6 3015.83 154
   1   5   2 104491. 3080.85 110
   1  -5   2 104293. 3135.75 104
  -1   5  -2 96721.2 3013.91 121
  -1  -5  -2 105263. 3142.98 109
   1  -5   2 103506. 3117.67 105
   1  -5   2 104160. 3022.76 109
   1   5   2 101270. 3030.42 115
  -1  -5  -2 100518. 3021.49 118
  -1  -5  -2 103490. 3015.47 121
  -1  -5  -2 102175. 3007.05  98
  -1   5  -2 87398.3 2991.90  98
   1   5   2 103279. 3114.81  59
   1   5   3 85.8760 67.5988   4
   1   5   3 148.808 89.5630 127
  -1  -5  -3 30.8179 29.4720 134
   1   5   3 54.0385 33.5406 143
   1   5   3 191.328 77.2552 138
   1  -5   3 84.0616 59.6892 139
   1   5   3 43.9793 32.6235 123
  -1   5  -3 53.4199 35.3722 156
   1   5   3 76.7832 32.4744 149
  -1   5  -3 54.1558 43.9702 154
  -1  -5  -3 103.130 33.6720 153
  -1  -5  -3 129.509 50.5041 154
   1  -5   3 80.7578 31.7140 147
  -1  -5  -3 82.6337 29.6558 151
   1   5   3 25.4804 37.2701 115
   1   5   3 73.6373 55.2830 110
   1  -5   3-13.2481 74.1252 104
  -1  -5  -3 100.028 46.6675 118
   1  -5   3 54.3062 64.7893 106
  -1  -5  -3 76.2166 39.3902  98
  -1   5  -3 118.839 44.5827  98
   1   5   3 115.447 69.3193  59
   1  -5   4 52908.6 1773.41 107
   1  -5   4 55083.8 1779.91 106
   1   5   4 56180.5 1771.33 138
  -1  -5  -4 48534.8 1571.69 135
   1   5   4 53081.5 1585.12 143
   1   5   4 53635.4 1587.69 145
   1  -5   4 51736.4 1730.71 139
   1  -5   4 50430.1 1575.89 146
   1   5   4 52186.5 1574.78 149
  -1  -5  -4 53953.9 1585.21 151
   1  -5   4 49570.2 1565.34 158
  -1   5  -4 53288.5 1591.22 156
  -1   5  -4 52164.8 1698.22 154
  -1  -5  -4 50718.0 1700.27 154
   1   5   4 54234.0 1738.00  59
  -1  -5  -5 2178.10 199.098 154
  -1  -5  -5 2347.01 113.838 150
  -1   5  -5 2083.01 193.744 154
  -1   5  -5 2564.67 133.001 156
   1  -5   5 2399.76 114.431 158
   1  -5   5 2457.89 122.751 146
   1   5   5 2393.37 114.749 149
  -1  -5  -5 2369.36 229.950 109
  -1  -5  -5 2278.09 205.030 118
   1  -5   5 2707.17 242.385 107
   1  -5   5 2324.67 222.121 106
   1   5   5 2461.28 233.683 138
   1   5   5 2397.97 125.151 143
   1  -5   5 2443.83 218.480 139
   1   5   5 2485.20 128.338 145
   1  -5   5 2023.08 187.058   1
   1  -5   5 2382.74 220.295   2
   1   5   5 2138.94 196.778  59
   1  -5   6 3295.29 153.646 146
   1  -5   6 2863.84 139.770 158
  -1   5  -6 2869.67 254.995 154
  -1  -5  -6 3257.97 260.456 154
  -1  -5  -6 2951.58 140.195 150
   1   5   6 2444.74 255.864 138
   1  -5   6 2799.77 256.601 139
   1   5   6 2759.83 151.638 141
   1   5   6 2802.05 145.309 143
   1   5   6 2725.14 147.396 145
  -1  -5  -6 3093.42 274.738 109
   1  -5   6 3060.03 261.245 117
   1  -5   6 3136.54 276.564 107
  -1  -5  -6 2921.67 152.252  63
   1   5   6 3246.79 250.744  59
   1  -5   6 2758.03 253.258   2
   1  -5   6 2545.70 219.847   1
  -1   5  -7 554.927 72.2022  39
  -1  -5  -7 576.267 69.6017  29
   1   5   7 551.757 67.2334  42
  -1   5  -7 540.768 64.2623  43
   1   5   7 486.969 62.1577  41
   1  -5   7 837.545 156.734   2
  -1   5  -7 636.048 69.0767   7
   1  -5   7 778.483 154.038   3
   1  -5   7 834.353 134.033   1
  -1  -5  -7 353.191 106.609 154
   1  -5   7 480.376 64.1774 158
  -1  -5  -7 521.092 62.4422 150
  -1   5  -7 641.486 143.833 154
  -1   5  -7 526.799 66.0758 125
   1   5   7 721.206 73.4229 143
   1   5   7 531.523 70.9813 141
  -1   5  -7 554.608 71.4638 124
   1  -5   7 384.673 125.742 139
   1  -5   7 590.958 71.4481 146
   1   5   7 532.905 66.9287 145
  -1   5  -7 467.580 62.4354  54
  -1  -5  -7 775.210 74.4330  43
  -1  -5  -7 577.273 73.0242  51
   1  -5   7 692.794 159.862 107
   1  -5   7 473.789 126.913 117
  -1   5  -7 510.014 73.0870 102
  -1  -5  -7 609.908 67.5663  92
   1   5   7 606.600 126.372  59
  -1  -5  -7 754.690 81.4857  65
   1   5   8 4300.56 203.051  41
  -1  -5  -8 4279.80 198.133  34
   1  -5   8 3836.93 192.197  40
   1   5   8 4201.91 205.335  42
  -1  -5  -8 4494.24 213.490  29
   1  -5   8 4651.99 374.210   3
  -1   5  -8 4047.51 217.910 156
   1  -5   8 4100.68 209.289 146
  -1  -5  -8 4320.00 201.574 150
   1  -5   8 4355.61 205.340 158
  -1  -5  -8 4404.36 372.361 154
  -1   5  -8 4166.27 362.674 154
   1   5   8 4309.18 205.686 145
   1  -5   8 4544.03 378.206 139
  -1   5  -8 4041.07 198.682 125
   1   5   8 4579.80 217.797 141
  -1   5  -8 4263.22 209.983 124
  -1  -5  -8 4111.06 206.885  51
  -1   5  -8 4165.82 202.297  54
  -1  -5  -8 4095.66 199.784  43
  -1   5  -8 4364.62 203.020  43
   1  -5   8 4675.31 370.627 117
   1  -5   8 4542.56 381.387 101
  -1   5  -8 4664.81 217.045 102
  -1  -5  -8 4548.75 206.791  92
  -1   5  -8 4044.09 195.898  85
  -1  -5  -8 4052.76 210.210  65
   1   5   8 4630.11 328.910  59
  -1  -5  -9 10132.9 389.887  34
   1   5   9 10367.8 406.714  41
  -1  -5  -9 11187.5 421.554  26
  -1  -5  -9 10538.9 418.057  29
   1  -5   9 10875.8 399.732  40
   1   5   9 10262.8 410.940  42
   1   5   9 10532.2 623.598   4
   1  -5   9 10496.4 631.005   3
  -1  -5  -9 10841.4 415.750  25
  -1   5  -9 10667.1 429.643 156
   1  -5   9 10803.7 424.025 147
  -1   5  -9 10408.9 647.861 154
   1  -5   9 11023.6 423.884 146
  -1  -5  -9 10925.3 411.815 150
  -1  -5  -9 10391.0 642.268 154
   1  -5   9 10773.6 411.667 158
   1   5   9 11495.5 580.895 139
   1   5   9 10773.5 408.441 145
  -1   5  -9 10359.9 400.030 125
   1   5   9 11326.7 430.819 141
  -1   5  -9 11049.7 416.152  54
  -1  -5  -9 11089.4 422.540  51
  -1   5  -9 11020.5 412.531  43
   1   5   9 10027.6 392.538  57
  -1   5  -9 11546.3 425.670 102
   1  -5   9 10970.4 658.168 101
   1  -5   9 10303.2 619.543 117
  -1  -5  -9 10691.8 608.789  98
  -1   5  -9 10705.7 609.988  98
  -1  -5  -9 10418.4 406.978  92
   1   5   9 9782.14 546.817  59
   1   5  10 20342.5 968.249   4
  -1  -5 -10 21509.3 714.615  25
   1  -5  10 20563.1 987.601   3
  -1  -5 -10 20864.2 712.226 150
   1  -5  10 21073.6 725.426 146
   1  -5  10 21348.7 714.935 158
   1   5  10 19991.4 712.771 158
  -1   5 -10 21373.4 737.535 156
  -1  -5 -10 18957.2 986.253 154
  -1   5 -10 18934.7 991.214 154
   1   5  10 21293.3 729.242 141
   1  -5  10 20692.2 704.556 140
  -1   5 -10 19511.1 692.755 125
   1   5  10 20577.1 695.307  57
  -1  -5 -10 21349.3 726.132  51
  -1   5 -10 20494.6 710.861  43
  -1   5 -10 20229.6 711.431  54
   1  -5  10 19687.2 697.152  47
  -1   5 -10 21248.3 722.293 102
   1  -5  10 18612.4 977.888 101
   1  -5  10 20923.5 984.205 117
  -1  -5 -10 20531.1 957.803  98
  -1   5 -10 19404.8 944.789  98
  -1   5 -10 20380.5 707.044  91
  -1  -5 -10 20796.9 708.043  92
   1  -5  10 20061.7 687.548  40
   1   5  10 20354.5 709.138  41
  -1  -5 -10 20866.2 722.571  26
   1   5  10 20999.6 720.524  42
  -1  -5 -10 20401.8 716.948  29
  -1  -5 -11 1648.39 128.471  26
  -1  -5 -11 1532.61 112.822  25
   1   5  11 1536.48 119.517  42
  -1  -5 -11 1438.62 115.484  29
   1   5  11 1320.57 111.315  41
   1   5  11 1220.61 203.225   4
   1  -5  11 1133.00 106.717 158
   1  -5  11 1278.84 120.374 146
   1   5  11 1509.48 129.333 148
  -1   5 -11 1429.70 128.261 156
   1   5  11 1182.60 112.735 158
   1   5  11 1383.55 123.235 141
   1  -5  11 1204.90 101.183 140
  -1  -5 -11 1446.32 120.546  51
   1   5  11 1382.43 120.688  55
   1  -5  11 1498.61 115.568  56
  -1   5 -11 1377.87 115.120  54
   1  -5  11 1346.10 103.403  47
  -1   5 -11 1409.08 116.419  43
  -1   5 -11 1281.26 115.646 102
   1  -5  11 1443.91 246.157 101
   1  -5  11 647.656 162.328 117
  -1   5 -11 1531.71 117.496  88
  -1   5 -11 1347.57 106.397  91
  -1  -5 -11 1071.68 100.787  92
  -1  -5 -11 1306.72 102.909  66
  -1   5 -11 1221.38 100.631  67
   1   5  12 1328.43 108.746 158
  -1  -5 -12 1321.93 112.876 155
   1   5  12 1315.69 115.016 148
  -1   5 -12 1395.02 115.294 155
   1  -5  12 1322.31 106.184 158
  -1   5 -12 1463.34 117.799 156
   1  -5  12 1555.44 120.694 147
   1  -5  12 1424.22 117.751 146
  -1  -5 -12 1280.87 109.154 122
   1   5  12 1312.18 112.833 141
   1  -5  12 1352.40 104.259  56
   1  -5  12 1291.83 104.235  46
   1   5  12 1345.89 117.800  55
  -1   5 -12 1368.04 113.363  43
  -1  -5 -12 1344.94 116.636  51
   1  -5  12 1215.32 88.6417  47
  -1   5 -12 1250.94 108.811  54
   1  -5  12 939.260 188.419 101
  -1   5 -12 1318.63 111.624 102
  -1   5 -12 1358.08 98.7862  91
  -1   5 -12 1394.16 103.841  88
  -1  -5 -12 1485.69 104.705  92
  -1  -5 -12 1321.78 113.386  26
   1   5  12 1399.28 106.318  41
  -1  -5 -12 1017.96 89.7682  25
   1   5  12 1167.76 103.291  42
   1   5  13 21010.7 682.809  11
  -1  -5 -13 20345.5 695.185 155
   1   5  13 20531.8 687.838 158
   1  -5  13 20656.6 698.549 147
   1   5  13 22296.8 708.132 148
   1  -5  13 20228.3 682.337 152
   1  -5  13 20320.8 687.899 158
   1  -5  13 21239.1 702.078 146
  -1   5 -13 19946.6 693.227 155
  -1   5 -13 20967.2 697.425 156
   1   5  13 20727.0 700.685 141
   1   5  13 21995.8 704.694  55
  -1   5 -13 21321.3 694.176  43
  -1   5 -13 21253.5 696.123  54
   1  -5  13 21887.9 696.408  45
   1  -5  13 21356.6 684.744  46
   1  -5  13 20771.9 676.685  56
  -1  -5 -13 19765.2 689.873 122
  -1   5 -13 20258.3 696.671 122
  -1   5 -13 21882.7 694.834 102
  -1   5 -13 19402.6 661.031  91
  -1   5 -13 20703.7 676.293  88
  -1   5 -13 21603.8 697.579  90
  -1  -5 -13 19919.1 673.018  92
  -1  -5 -13 22061.4 703.582  26
   1   5  13 22454.6 699.461  42
   1  -5  14 118.764 29.9072  46
   1  -5  14 110.364 35.2576  45
   1   5  14 150.771 36.0862  44
  -1   5 -14 140.898 37.5357  43
   1   5  14 110.573 39.4955  55
   1   5  14 116.432 28.2491  11
  -1  -5 -14 109.312 27.4427  14
  -1   5 -14 202.774 36.6472 102
  -1   5 -14 91.8499 34.1647  90
  -1  -5 -14 155.712 39.9153  96
   1   5  14 91.9088 39.1250  37
  -1  -5 -14 169.016 42.7647  26
   1   5  14 170.284 38.9255  42
  -1  -6  14 451.220 50.2265  46
   1   6 -14 511.575 52.5326  54
   1   6 -14 534.480 51.9777  43
  -1  -6  14 521.484 49.3469  57
  -1   6  14 457.696 47.5500  11
   1   6 -14 509.315 44.2410 102
   1  -6 -14 424.737 44.1433  96
   1   6 -14 393.583 35.2237  88
   1   6 -14 527.820 49.1644  90
  -1   6  14 590.839 58.9334  42
  -1  -6  14 453.663 49.5973  41
  -1   6  14 413.955 50.5766  37
   1  -6 -14 542.586 51.0871  26
   1  -6 -13 3082.83 161.060  26
  -1   6  13 3322.67 166.925  42
  -1   6  13 3196.58 162.958  37
   1  -6 -13 2912.13 146.975  25
  -1   6  13 3369.35 162.672  11
  -1   6  13 3669.89 174.353 148
   1   6 -13 3345.65 173.650 156
  -1  -6  13 3459.48 163.995 158
  -1  -6  13 3642.66 170.023 147
   1  -6 -13 3531.41 165.769  51
  -1  -6  13 3274.43 164.487  46
   1   6 -13 3233.17 163.114  43
   1   6 -13 3451.90 165.916  54
  -1  -6  13 3490.39 163.945  56
  -1  -6  13 3330.20 161.314  57
  -1   6  13 3354.02 156.320  44
  -1  -6  13 3321.88 151.261  47
   1   6 -13 3452.32 159.781 102
   1   6 -13 3389.20 153.209  88
   1  -6 -13 3189.19 153.242  66
   1  -6 -12 222.261 57.2719  25
  -1  -6  12 209.456 101.488  23
  -1   6  12 137.300 51.3076  11
   1   6 -12 207.937 63.4641 156
  -1  -6  12 188.607 58.9883 147
  -1   6  12 205.373 50.9176 160
  -1   6  12 194.072 63.7527 148
  -1  -6  12 207.753 51.2750 152
  -1  -6  12 205.014 56.8920 158
  -1   6  12 246.126 58.8812 141
  -1  -6  12 199.104 61.2165 146
   1  -6 -12 282.433 59.3539  51
  -1  -6  12 264.452 63.2733  56
  -1  -6  12 193.308 54.8687  47
  -1   6  12 175.950 47.2329  46
  -1  -6  12 160.059 57.4110  57
  -1   6  12 139.749 52.2196  44
   1   6 -12 121.749 56.5056  54
   1   6 -12 150.590 60.6401  43
  -1  -6  12 213.854 66.4805  46
   1   6 -12 155.848 60.2645 102
  -1  -6  12 220.929 112.240 101
   1  -6 -12 207.346 55.9048  66
   1  -6 -12 219.247 59.8537  26
   1  -6 -12 132.259 52.6898  29
  -1   6  12 184.811 61.6778  42
   1  -6 -11 2373.85 146.837  25
  -1   6  11 2170.96 253.445   4
  -1  -6  11 2402.39 143.696 152
  -1   6  11 2220.96 134.261 158
  -1  -6  11 2386.26 156.060 146
  -1  -6  11 2484.19 160.849 147
  -1  -6  11 2330.28 150.413 158
  -1   6  11 2439.13 158.169 148
  -1   6  11 2333.97 143.590 160
   1  -6 -11 2336.29 151.387 150
  -1   6  11 2327.85 151.087 141
  -1   6  11 2322.79 138.650  46
   1   6 -11 2295.28 150.283  54
  -1  -6  11 2273.14 145.716  47
   1  -6 -11 2298.51 146.884  51
   1   6 -11 2086.11 145.122  43
  -1   6  11 2335.93 137.382  48
  -1  -6  11 2163.82 150.790  46
   1   6 -11 1959.99 121.171  51
  -1   6  11 2300.08 137.133  45
  -1  -6  11 2130.51 148.640  56
  -1  -6  11 1997.25 260.589 101
   1   6 -11 2272.21 150.089 102
   1   6 -11 2180.55 128.298  91
  -1   6  11 2397.41 157.526  42
   1  -6 -11 2008.05 125.982  34
   1  -6 -11 2368.02 149.474  26
   1  -6 -11 2498.10 157.462  29
  -1   6  10 4180.53 367.877   4
   1  -6 -10 4035.01 219.036 150
  -1  -6  10 4223.64 219.698 158
  -1   6  10 4994.58 240.372 148
  -1  -6  10 4718.20 237.747 147
   1  -6 -10 3879.72 374.793 154
  -1  -6  10 4534.15 222.217 152
  -1  -6  10 4026.87 226.615 146
  -1   6  10 4103.96 204.537 158
  -1   6  10 4530.57 226.698 160
  -1   6  10 4334.21 223.509 141
  -1  -6  10 4386.89 206.066 140
   1  -6 -10 5036.65 233.126  51
   1   6 -10 4615.54 204.859  51
  -1   6  10 4541.69 216.983  46
  -1  -6  10 4822.85 233.790  56
  -1  -6  10 4531.06 226.005  47
  -1   6  10 4481.22 212.587  45
   1   6 -10 4587.39 227.469  43
   1   6 -10 4654.22 228.689  54
  -1  -6  10 4460.58 202.321  52
   1   6 -10 4540.60 231.162 102
  -1  -6  10 4875.60 406.832 101
  -1   6  10 4711.03 231.663  41
  -1   6  10 4659.85 235.877  42
   1  -6 -10 4536.48 213.706  34
  -1  -6  10 4796.59 224.852  40
   1  -6 -10 4535.90 231.671  29
   1  -6 -10 4230.37 229.447  65
  -1   6   9 32430.7 1256.57   4
  -1  -6   9 28164.4 942.811  18
  -1  -6   9 28909.5 1224.74   3
  -1   6   9 30829.6 980.298 160
   1   6  -9 31323.1 998.761 156
  -1  -6   9 30027.5 982.521 146
   1  -6  -9 29929.3 973.359 150
  -1   6   9 29896.8 980.679 148
  -1   6   9 28059.4 947.308 158
   1   6  -9 25656.2 1197.81 154
  -1  -6   9 30348.7 972.727 158
   1  -6  -9 27217.6 1214.81 154
  -1  -6   9 28684.5 951.828 140
  -1   6   9 29494.1 972.035 141
  -1   6   9 28342.7 953.700  45
  -1   6   9 29296.8 961.367  46
  -1   6   9 28713.4 978.943  55
   1  -6  -9 30002.2 969.496  51
  -1  -6   9 29281.5 972.236  47
   1   6  -9 29775.0 975.357  50
   1   6  -9 30125.4 972.868  54
   1   6  -9 29801.2 970.527  43
  -1  -6   9 28659.3 950.682  52
  -1  -6   9 29751.8 1248.55 101
  -1  -6   9 27583.8 1156.17 117
   1   6  -9 30249.8 978.095 102
   1  -6  -9 26484.4 1215.13 109
   1  -6  -9 28492.1 961.418  34
  -1   6   9 30483.9 980.277  42
  -1  -6   9 29309.1 968.404  40
  -1   6   9 29585.5 975.563  41
   1  -6  -9 31232.5 988.212  63
   1  -6  -9 28017.6 945.889  64
   1  -6  -9 28358.1 980.448  65
   1   6  -8 469.459 61.5350   7
  -1  -6   8 403.378 124.925   3
  -1   6   8 341.620 116.941   4
  -1  -6   8 396.254 58.2461  18
   1   6  -8 443.622 79.0180 156
   1  -6  -8 316.065 64.2953 150
  -1   6   8 415.803 61.8239 158
   1   6  -8 431.863 130.554 154
  -1   6   8 342.195 69.0489 148
   1  -6  -8 191.343 96.6837 154
  -1  -6   8 359.178 64.0226 158
  -1  -6   8 331.310 59.9787 140
  -1   6   8 489.974 73.6700 141
  -1  -6   8 333.236 69.6054 146
   1  -6  -8 454.552 71.2727  51
  -1  -6   8 376.369 65.2123  52
  -1   6   8 414.499 71.5450  55
   1   6  -8 395.166 69.4771  50
   1   6  -8 391.951 70.4579  54
  -1   6   8 389.519 62.0134  46
  -1   6   8 385.913 59.8867  45
  -1  -6   8 245.199 109.987 101
   1  -6  -8 324.150 131.988 109
  -1  -6   8 316.554 100.734 117
   1   6  -8 390.232 72.5367 102
   1  -6  -8 399.820 68.4398  35
   1  -6  -8 351.003 61.0219  34
   1   6  -8 401.136 67.8656  43
  -1   6   8 403.707 72.9312  42
   1  -6  -8 278.967 62.8258  29
  -1   6   8 391.085 69.8663  41
  -1  -6   8 376.988 65.4441  40
   1   6  -8 401.617 71.8283  39
   1  -6  -8 591.754 80.7163  63
   1  -6  -8 425.859 61.8041  64
  -1  -6   7 3167.77 156.696  18
   1   6  -7 3104.14 156.071   7
  -1  -6   7 3102.89 277.581   3
  -1   6   7 3678.54 307.766   4
  -1   6   7 3235.27 152.541 159
  -1  -6   7 3269.84 164.982 158
  -1  -6   7 3301.03 172.565 146
   1  -6  -7 3256.16 165.151 150
  -1   6   7 3202.22 168.163 148
   1  -6  -7 2933.26 274.973 154
   1   6  -7 2590.76 259.861 154
   1   6  -7 3060.93 175.770 156
  -1   6   7 2803.81 148.154 158
  -1  -6   7 3115.71 170.147 147
   1   6  -7 2944.45 155.740 136
  -1   6   7 3002.89 169.023 145
   1   6  -7 3045.82 157.007 124
  -1   6   7 3242.59 163.938 141
  -1  -6   7 3350.83 163.351 140
  -1   6   7 3296.18 162.373  45
   1   6  -7 2973.87 160.455  54
   1   6  -7 3118.29 167.384  50
  -1  -6   7 3024.71 158.675  52
  -1   6   7 3165.93 164.537  46
  -1   6   7 3100.93 168.716  55
   1  -6  -7 2874.16 157.112  51
   1   6  -7 3123.75 163.969  43
   1   6  -7 3236.64 170.180 102
  -1  -6   7 2883.75 274.063 101
  -1  -6   7 2824.85 248.869 117
   1  -6  -7 3291.14 311.274 109
  -1   6   7 3551.53 175.527  42
   1  -6  -7 2930.91 166.219  29
   1  -6  -7 3168.22 162.791  35
   1   6  -7 3226.79 166.712  39
  -1   6   7 3174.57 169.618  41
  -1  -6   7 3187.83 157.302  33
  -1  -6   7 3209.70 167.945  40
   1  -6  -7 3320.85 165.011  64
  -1   6   7 2995.40 221.967  59
   1  -6  -7 3144.33 172.061  65
  -1  -6   6 28786.4 1055.53   3
  -1   6   6 26805.1 1073.57   4
   1   6  -6 27468.0 874.048 156
   1  -6  -6 27215.0 859.180 150
  -1  -6   6 27684.3 872.556 147
  -1   6   6 26497.9 850.876 159
  -1  -6   6 25885.8 853.084 158
  -1   6   6 25765.1 858.837 148
  -1  -6   6 27083.0 866.504 146
   1  -6  -6 26428.1 842.316 131
  -1   6   6 26389.4 868.204 145
  -1  -6   6 26450.7 856.617 140
   1  -6  -6 26481.7 862.446 135
  -1   6   6 26304.3 854.464 141
   1   6  -6 26020.4 859.434 136
   1   6  -6 26736.9 845.959 142
  -1   6   6 26574.3 868.449  55
   1   6  -6 25802.0 861.869  50
  -1  -6   6 26138.7 1046.65 101
   1  -6  -6 27805.4 1118.59 109
  -1  -6   6 27038.8 997.090 117
   1   6  -6 25755.5 864.343 102
   1  -6  -6 24466.5 1002.34 105
  -1   6   6 26107.2 866.043  42
  -1   6   6 26879.5 865.514  41
   1   6  -6 26143.3 860.220  39
   1  -6  -6 26539.1 865.943  29
  -1   6   6 27703.7 974.899  59
   1  -6  -6 26781.2 868.789  65
   1  -6  -6 27226.5 872.597  63
   1   6  -5 2806.90 146.207 156
  -1   6   5 2882.20 141.483 148
  -1  -6   5 2959.20 138.054 158
  -1  -6   5 2894.11 147.151 147
  -1  -6   5 2907.41 144.662 146
   1  -6  -5 2835.91 137.774 150
   1  -6  -5 2939.61 236.456 105
  -1  -6   5 2438.54 196.304 117
   1  -6  -5 2409.87 174.579 104
  -1  -6   5 2543.01 137.980 140
   1   6  -5 2719.11 122.675 137
   1  -6  -5 2730.65 126.562 131
  -1   6   5 2758.24 134.894 141
   1  -6  -5 2934.08 142.578 135
  -1   6   5 3089.43 150.268 145
   1   6  -5 2896.51 144.626 136
   1   6  -5 2922.64 138.967 142
  -1   6   5 2835.60 148.503 143
  -1  -6   5 3168.21 239.633   2
  -1   6   5 3657.99 276.089   4
  -1  -6   5 3167.81 237.643   3
  -1  -6   5 3088.85 163.552   1
   1   6  -5 3088.08 247.236   5
   1  -6  -5 2986.55 148.942  63
  -1   6   5 2796.07 206.636  59
  -1   6   4 97632.6 3011.35 149
   1   6  -4 97820.7 2996.76 149
   1   6  -4 101571. 3016.82 156
   1  -6  -4 102060. 3011.21 153
  -1  -6   4 101605. 3004.19 158
  -1  -6   4 96924.8 3015.75 152
  -1  -6   4 100633. 3013.79 146
  -1   6   4 101704. 3007.06 148
  -1  -6   4 101538. 3018.96 147
   1   6  -4 101737. 3019.79 144
   1  -6  -4 99956.3 3012.16 135
   1   6  -4 101266. 3017.29 136
  -1   6   4 101027. 2999.41 141
   1  -6  -4 100665. 3015.69 130
  -1  -6   4 99240.1 3012.78 140
   1  -6  -4 102508. 3205.71 129
  -1   6   4 103056. 3019.90 143
   1   6  -4 99597.0 3010.84 142
   1  -6  -4 100017. 2995.27 131
   1   6  -4 101178. 2998.78 137
   1  -6  -4 103904. 3019.52 134
  -1  -6   4 95124.9 3103.54 117
   1  -6  -4 96553.5 3110.36 104
  -1  -6   4 101196. 3223.26 107
   1  -6  -4 100267. 3237.29 109
   1  -6  -4 103962. 3205.52 105
  -1  -6   4 94768.1 3038.37   1
   1   6  -4 99845.7 3186.37   5
  -1  -6   4 93251.2 3135.86   2
  -1   6   4 102083. 3137.99  59
   1  -6  -4 98587.5 3017.80  63
  -1  -6   3 13504.3 439.247 147
   1  -6  -3 13078.7 438.435 151
  -1   6   3 13288.3 437.404 149
  -1  -6   3 13286.8 425.582 158
   1   6  -3 13273.1 433.518 156
   1  -6  -3 13211.6 435.095 153
   1   6  -3 12769.4 427.159 149
  -1   6   3 12806.0 438.186 145
   1   6  -3 13112.3 428.290 137
  -1   6   3 12932.0 416.450 141
   1  -6  -3 13353.4 569.505 129
   1  -6  -3 13003.7 434.672 130
  -1  -6   3 13302.7 432.800 146
   1   6  -3 13200.2 436.657 142
  -1  -6   3 12945.0 436.147 140
   1   6  -3 12835.9 438.498 144
  -1   6   3 11257.0 460.717  58
   1  -6  -3 12931.0 535.016 104
   1  -6  -3 12925.7 582.196 105
  -1  -6   3 12335.9 567.509 107
   1  -6  -3 11936.1 578.246 109
   1   6  -3 10389.1 536.057   5
  -1  -6   3 10658.7 499.599   2
  -1   6   3 12667.2 530.495  59
   1   6  -2 95907.3 2629.04 149
  -1   6   2 100632. 2637.10 149
  -1  -6   2 102262. 2634.91 147
   1  -6  -2 99128.0 2633.53 153
   1  -6  -2 101143. 2631.44 130
   1   6  -2 93437.6 2653.25 127
   1  -6  -2 99723.0 2632.62 133
  -1   6   2 98682.9 2633.78 145
  -1   6   2 98167.6 2635.34 143
   1  -6  -2 99994.6 2804.47 129
   1   6  -2 99539.6 2637.82 136
   1   6  -2 95421.5 2635.44 142
   1   6  -2 99249.5 2630.16 137
   1   6  -2 99179.9 2635.19 144
  -1   6   2 86963.6 2680.40  58
  -1  -6   2 102521. 2820.98 106
   1  -6  -2 98086.5 2782.68 104
  -1  -6   2 100244. 2800.45 107
   1  -6  -2 102418. 2832.07 109
   1  -6  -2 102322. 2840.57 105
  -1  -6   2 99586.4 2721.74   2
   1   6  -2 96819.2 2705.89  61
   1   6  -1 22250.3 706.328 142
   1   6  -1 21954.5 705.174 137
   1  -6  -1 21878.8 703.978 132
   1  -6  -1 21661.5 703.734 133
   1   6  -1 22558.4 705.994 136
  -1   6   1 21917.4 702.482 143
   1   6  -1 22187.7 757.832 127
  -1  -6   1 22161.1 702.712 133
   1   6  -1 22830.0 831.883  58
   1  -6  -1 23065.5 840.532 104
  -1  -6   1 22913.7 814.659 107
   1  -6  -1 22979.3 841.201 109
  -1  -6   1 23430.1 834.238 106
  -1  -6   1 22941.9 707.390 152
   1   6  -1 22820.6 706.544 149
  -1  -6   1 21784.1 703.165 153
   1  -6  -1 22252.3 704.527 153
   1   6  -1 21520.2 751.183  61
   1   6   0 32312.7 981.606 136
  -1  -6   0 30180.4 962.162 130
   1   6   0 32481.5 985.305 142
   1   6   0 32570.1 1069.47 127
  -1  -6   0 30692.2 982.390 133
   1  -6   0 31991.3 980.411 140
   1  -6   0 31112.2 982.968 133
  -1  -6   0 32087.6 975.663 132
   1   6   0 32415.0 1106.66  58
  -1  -6   0 32248.3 1090.28 106
   1  -6   0 34016.4 1108.46 109
   1  -6   0 32111.7 1145.17 105
  -1  -6   0 30259.3 1061.89 107
   1  -6   0 33080.7 1138.41 104
   1  -6   0 31381.9 1018.16 118
  -1   6   0 31673.7 1034.29 114
  -1  -6   0 31523.0 984.076 152
  -1   6   0 32246.2 985.257 149
  -1  -6   0 31997.0 983.959 153
   1   6   0 34392.6 1068.02  60
   1  -6   1 1965.31 96.7669 152
  -1   6  -1 1922.64 96.0518 149
   1   6   1 1903.65 99.2887 149
   1  -6   1 1846.30 96.4116 140
  -1  -6  -1 1875.00 93.4943 132
  -1  -6  -1 1915.25 84.9851 130
   1   6   1 1753.38 98.8287 137
  -1  -6  -1 1610.80 137.633 129
   1   6   1 2023.85 160.239 127
   1   6   1 1941.00 96.5690 142
   1   6   1 2083.26 163.348  58
  -1  -6  -1 1496.17 130.017 106
   1  -6   1 1894.20 177.669 105
  -1  -6  -1 2219.65 189.379 109
  -1  -6  -1 1497.63 117.967 107
   1  -6   1 1756.28 113.652 118
   1  -6   1 1998.02 148.138 109
   1   6   1 1853.97 136.025  60
   1   6   1 1728.71 167.537  59
  -1   6  -1 1845.62 164.583   5
   1   6   1 2157.60 174.415   4
   1   6   2 2621.47 200.782   4
  -1  -6  -2 2101.28 100.340 151
  -1   6  -2 1811.12 100.749 156
   1   6   2 2116.92 106.128 149
   1  -6   2 1954.59 103.435 140
  -1  -6  -2 2060.44 103.122 132
  -1  -6  -2 2084.29 94.5978 130
   1   6   2 2235.16 183.266 127
  -1  -6  -2 2334.27 165.146 129
   1   6   2 2502.96 184.154 138
   1   6   2 1925.50 97.1236 142
  -1  -6  -2 2068.72 101.992 134
   1   6   2 2165.10 170.488  58
  -1  -6  -2 2424.98 207.096 109
   1   6   2 2021.79 160.956 110
   1  -6   2 2113.04 196.680 104
   1  -6   2 2000.18 135.542 109
  -1  -6  -2 2033.87 132.026 106
  -1  -6  -2 2122.54 115.989 118
   1   6   2 2342.88 189.856  59
   1   6   3 7879.00 395.259   4
   1  -6   3 6934.67 259.718 140
   1   6   3 6993.69 378.215 127
   1   6   3 6875.74 260.478 143
   1   6   3 7417.39 379.086 138
  -1  -6  -3 7118.05 258.465 134
  -1  -6  -3 7075.38 259.965 153
  -1  -6  -3 6438.54 251.625 151
   1   6   3 6977.28 256.226 149
   1  -6   3 7210.82 254.775 147
  -1   6  -3 6492.96 257.610 156
   1  -6   3 6921.68 244.944 146
  -1   6  -3 6451.55 290.541 154
  -1  -6  -3 6531.45 296.692 154
  -1  -6  -3 7605.19 413.187 109
   1   6   3 7212.91 342.096 110
  -1  -6  -3 6698.87 307.641 118
  -1   6  -3 6677.30 297.344 121
   1   6   3 6575.35 285.411 115
  -1  -6  -3 7095.19 296.599 121
   1  -6   3 6820.92 396.819 104
  -1  -6  -3 6494.25 283.535  98
  -1   6  -3 6462.60 277.568  98
   1   6   3 7313.18 377.084  59
  -1   6  -4 330.528 94.8002   5
   1   6   4 246.699 86.5985   4
   1   6   4 234.216 110.760 127
   1  -6   4 239.968 41.3808 146
   1   6   4 290.482 103.339 138
   1   6   4 226.010 49.8799 143
  -1  -6  -4 290.816 40.4643 135
   1   6   4 191.439 47.8947 145
   1   6   4 246.993 44.1824 149
  -1  -6  -4 230.736 45.5403 151
   1  -6   4 245.737 47.6471 147
  -1   6  -4 271.747 66.2168 154
  -1  -6  -4 306.289 73.1479 154
  -1   6  -4 466.668 59.8652 156
   1   6   4 271.835 52.7328 115
   1   6   4 202.715 68.9381 110
  -1  -6  -4 277.125 68.8473 118
   1  -6   4 303.780 97.1948 106
  -1   6  -4 248.868 60.1989  98
  -1  -6  -4 443.398 74.1415  98
   1   6   4 429.161 98.0457  59
  -1  -6  -4 286.644 46.9261  63
   1  -6   5 8744.28 482.584   2
   1  -6   5 8913.51 441.445   1
   1   6   5 9580.83 501.075   4
  -1  -6  -5 9621.48 453.484 154
  -1   6  -5 9103.65 346.217 156
   1  -6   5 9479.07 320.868 158
   1  -6   5 9508.78 334.763 146
  -1  -6  -5 8434.61 318.057 150
   1  -6   5 9272.02 339.508 147
  -1   6  -5 7977.02 425.076 154
   1   6   5 8868.23 326.859 149
   1   6   5 9467.16 509.627 138
   1   6   5 8986.57 341.330 145
   1   6   5 9308.03 341.254 143
   1  -6   5 9463.72 521.523 107
   1   6   5 10178.2 443.001 110
  -1  -6  -5 8894.06 514.397 109
   1  -6   5 9378.74 512.959 106
   1   6   5 9019.63 379.629 115
  -1  -6  -5 8991.32 423.679  98
  -1   6  -5 8344.84 409.914  98
  -1  -6  -5 9488.72 346.855  63
   1   6   5 9936.66 483.451  59
  -1  -6  -6 2846.56 151.205  29
  -1   6  -6 2655.30 147.795  39
  -1  -6  -6 2821.21 147.142  34
   1  -6   6 3260.60 279.278   2
   1  -6   6 2690.10 224.357   1
  -1   6  -6 2444.69 138.738   7
   1   6   6 2782.50 132.359 149
  -1  -6  -6 2368.71 227.775 154
  -1   6  -6 2658.35 237.371 154
   1  -6   6 2679.08 142.849 146
  -1  -6  -6 2684.59 134.293 150
   1  -6   6 2641.08 148.049 147
   1  -6   6 2702.11 133.585 158
  -1   6  -6 2775.54 157.252 156
  -1   6  -6 2782.79 149.909 124
   1   6   6 2949.07 150.579 143
   1   6   6 2625.01 274.689 138
   1   6   6 2507.98 145.740 145
   1   6   6 2703.87 146.645 141
  -1   6  -6 2784.02 147.289  50
   1   6   6 2440.51 141.418  55
   1   6   6 2406.58 202.374 110
  -1   6  -6 2542.00 145.008 102
   1  -6   6 2683.66 251.947 117
  -1  -6  -6 2529.63 265.697 109
   1  -6   6 2895.73 285.247 107
  -1   6  -6 2726.75 220.758  98
  -1  -6  -6 2843.75 224.749  98
   1   6   6 2633.56 239.786  59
  -1  -6  -6 2840.56 153.644  65
  -1  -6  -7 3725.43 187.540  26
  -1  -6  -7 3691.80 185.656  34
  -1   6  -7 3787.63 191.611  39
   1   6   7 3689.36 186.900  42
   1   6   7 3523.01 180.795  41
   1  -6   7 3420.41 270.609   1
   1  -6   7 3414.52 312.219   3
   1  -6   7 3638.64 323.509   2
  -1   6  -7 3921.36 189.182   7
  -1   6  -7 3785.22 201.367 156
   1  -6   7 4036.83 200.735 147
  -1  -6  -7 4068.70 182.055 150
   1  -6   7 4330.69 185.123 158
  -1  -6  -7 3517.55 307.767 154
  -1   6  -7 3509.25 309.018 154
   1  -6   7 4022.93 193.334 146
  -1   6  -7 3989.99 189.573 125
   1   6   7 4118.46 196.314 145
  -1   6  -7 4348.64 201.299 124
   1   6   7 3909.68 190.210 143
   1  -6   7 4100.93 196.188 140
   1   6   7 4051.76 196.331 141
  -1   6  -7 3681.19 180.118  43
  -1  -6  -7 3904.90 191.084  51
  -1   6  -7 3704.94 180.644  54
   1   6   7 3708.24 189.483  55
  -1   6  -7 3709.52 189.904  50
   1  -6   7 3776.58 341.462 107
   1  -6   7 3411.03 312.585 117
   1   6   7 3272.64 248.348 110
  -1  -6  -7 3853.75 183.717  92
  -1   6  -7 3301.56 275.792  98
  -1  -6  -7 3338.56 277.794  98
  -1   6  -7 3965.09 183.013  85
   1   6   7 3649.07 293.409  59
  -1  -6  -7 3775.96 182.782  64
  -1  -6  -8 7689.93 307.397  34
   1   6   8 7521.43 310.381  42
  -1  -6  -8 7705.90 320.044  29
   1  -6   8 7074.01 300.955  40
   1   6   8 7664.74 308.717  41
  -1  -6  -8 7740.56 315.088  26
  -1   6  -8 7523.80 304.284   7
   1   6   8 7896.89 512.661   4
  -1  -6  -8 7852.30 319.465  25
   1  -6   8 7538.19 503.601   3
   1  -6   8 7979.44 327.101 147
  -1  -6  -8 7114.65 297.544 150
  -1   6  -8 6516.67 465.839 154
   1  -6   8 7860.69 318.126 146
   1  -6   8 7378.41 300.543 158
   1   6   8 7786.72 323.857 148
  -1  -6  -8 7412.45 489.291 154
   1  -6   8 7370.14 313.028 140
   1   6   8 7633.52 306.054 143
  -1   6  -8 7492.04 314.102 124
   1   6   8 8248.01 320.105 145
   1   6   8 8058.85 323.026 141
  -1   6  -8 7017.91 300.976 125
   1   6   8 7389.18 314.038  55
  -1  -6  -8 7511.38 314.198  51
  -1   6  -8 7359.68 305.030  54
   1  -6   8 7047.91 292.706  52
  -1   6  -8 7494.01 306.069  43
   1  -6   8 6538.80 467.704 117
   1  -6   8 7627.08 513.403 101
  -1   6  -8 7093.65 295.964  89
  -1   6  -8 6363.79 433.260  98
  -1  -6  -8 7655.40 305.584  92
  -1  -6  -8 7038.54 447.703  98
  -1   6  -8 7587.12 299.546  85
   1   6   8 7333.55 446.495  59
  -1  -6  -8 7589.86 299.395  64
   1   6   9 6008.53 271.956  42
  -1  -6  -9 5732.63 272.816  26
  -1  -6  -9 5722.13 256.975  34
  -1  -6  -9 5834.44 276.296  29
   1  -6   9 5538.41 254.581  40
   1   6   9 6125.45 268.396  41
   1   6   9 6305.95 463.831   4
   1  -6   9 5691.57 444.847   3
  -1  -6  -9 6179.10 277.708  25
   1  -6   9 6040.49 264.014 158
  -1   6  -9 5985.89 453.849 154
  -1  -6  -9 6402.90 268.401 150
   1  -6   9 5992.15 279.942 146
   1   6   9 6383.31 287.439 148
   1  -6   9 6482.87 286.864 147
  -1  -6  -9 5369.51 437.935 154
   1   6   9 6438.13 277.093 145
   1  -6   9 6468.36 274.832 140
   1   6   9 6450.75 284.731 141
  -1   6  -9 6289.58 265.421 125
  -1   6  -9 6122.42 269.001  54
  -1  -6  -9 6541.67 282.641  51
  -1   6  -9 6081.26 268.031  43
   1   6   9 5835.75 275.743  55
   1  -6   9 5993.60 453.061 117
  -1   6  -9 6094.29 278.700 102
   1  -6   9 6377.28 481.170 101
  -1   6  -9 6119.69 429.382  98
  -1  -6  -9 6364.14 268.023  92
  -1   6  -9 5725.83 255.006  85
  -1  -6  -9 5533.23 416.537  98
   1   6   9 5295.73 381.075  59
  -1  -6  -9 5761.76 267.663  66
   1   6  10 891.986 95.6770  42
   1   6  10 681.438 84.7005  41
  -1  -6 -10 635.048 90.1465  26
   1  -6  10 771.461 79.5980  40
  -1  -6 -10 679.489 87.3775  29
   1  -6  10 1122.35 196.310   3
  -1  -6 -10 845.926 93.2541  25
   1   6  10 684.710 170.432   4
  -1   6 -10 809.192 101.956 156
   1  -6  10 879.225 104.282 147
   1  -6  10 872.025 90.2360 158
   1   6  10 792.079 100.798 148
   1  -6  10 844.167 97.1602 146
   1   6  10 729.376 90.2974 158
  -1  -6 -10 522.479 153.822 154
   1   6  10 668.102 94.2675 141
  -1   6 -10 613.705 76.7272 125
   1  -6  10 866.819 91.1663 140
  -1   6 -10 853.776 92.0445  43
   1   6  10 853.940 97.6840  55
   1  -6  10 765.957 87.1957  47
  -1  -6 -10 668.376 89.2517  51
  -1   6 -10 803.515 90.7523  54
   1  -6  10 768.721 183.469 101
   1  -6  10 605.074 153.118 117
  -1   6 -10 677.604 91.4739 102
  -1  -6 -10 768.465 86.5218  92
  -1   6 -10 803.805 90.0587  91
  -1  -6 -10 708.769 85.5192  66
   1   6  11 11434.2 437.411  42
  -1  -6 -11 11106.5 438.215  26
  -1  -6 -11 11280.6 430.980  25
   1   6  11 11089.4 650.366   4
   1   6  11 11289.3 428.231 158
  -1   6 -11 11420.0 435.057 155
   1  -6  11 11534.7 428.487 158
  -1  -6 -11 11260.8 433.442 155
  -1   6 -11 12502.5 461.038 156
   1  -6  11 11754.7 446.520 146
   1   6  11 11159.2 420.067 160
   1   6  11 12103.8 448.330 141
  -1  -6 -11 11088.5 430.354 122
   1  -6  11 11374.2 422.817 140
   1  -6  11 11431.3 435.423  56
  -1   6 -11 11508.6 432.983  43
  -1  -6 -11 11358.6 441.126  51
  -1   6 -11 11706.8 436.032  54
   1  -6  11 11390.5 421.242  47
   1   6  11 11464.3 445.337  55
  -1   6 -11 12036.4 446.563 102
   1  -6  11 12372.2 694.118 101
  -1   6 -11 11264.2 425.826  91
  -1  -6 -11 10818.2 418.524  92
  -1   6 -11 12094.0 440.818  88
  -1  -6 -11 11009.8 419.618  66
   1   6  12 1655.55 106.147  11
   1   6  12 1361.62 104.276 158
   1  -6  12 1285.31 101.349 158
   1  -6  12 1593.45 113.968 152
  -1   6 -12 1654.39 125.614 156
   1  -6  12 1526.51 116.136 146
  -1  -6 -12 1428.41 108.092 155
   1   6  12 1744.48 121.751 141
   1   6  12 1663.09 121.588  55
  -1   6 -12 1686.62 114.466  54
  -1  -6 -12 1757.32 122.180  51
   1  -6  12 1690.99 111.955  56
   1  -6  12 1550.95 99.0049  47
   1  -6  12 1610.27 113.004  46
  -1   6 -12 1481.06 109.720  43
  -1   6 -12 1662.96 119.063 102
  -1   6 -12 1431.88 110.949 122
   1  -6  12 1093.92 189.461 101
  -1   6 -12 1569.36 111.026  88
  -1   6 -12 1819.88 108.840  91
  -1  -6 -12 1537.40 100.765  92
  -1  -6 -12 1500.57 115.748  26
  -1  -6 -12 1784.01 111.902  25
   1   6  12 1674.91 116.349  42
   1   6  13 807.054 65.8911  11
  -1  -6 -13 749.034 63.4362  21
  -1  -6 -13 819.660 57.0904  14
   1  -6  13 701.866 76.0430 147
  -1   6 -13 616.101 70.9858 156
   1  -6  13 565.263 62.2042 152
   1  -6  13 674.963 74.0730 146
  -1   6 -13 631.566 72.5055 102
   1   6  13 829.216 74.3088  42
  -1  -6 -13 931.797 81.7017  26
  -1   6 -13 660.523 54.5452  91
  -1   6 -13 739.614 67.0636  88
   1   6  13 911.270 80.0516  55
   1  -6  13 697.766 65.2734  46
   1   6  13 874.100 75.7653  44
   1  -6  13 849.934 76.9610  57
  -1   6 -13 915.139 75.7165  43
   1  -6  13 981.753 70.2472  56
  -1   6 -13 677.794 69.4886  54
   1  -6  13 869.994 79.5982  45
  -1   6 -14 7064.50 248.856 102
  -1  -6 -14 7503.41 255.718  26
   1   6  14 6834.29 253.502  37
   1   6  14 7432.84 250.523  42
  -1  -6 -14 7041.71 250.814  96
  -1   6 -14 7340.19 253.418  90
  -1   6 -14 6895.72 245.540  43
   1   6  14 7195.35 250.429  44
   1  -6  14 7142.05 253.144  57
   1   6  14 7407.88 257.841  55
   1  -6  14 6386.92 236.809  46
   1  -6  14 6918.02 250.642  45
  -1  -7  14 10405.6 327.674  46
   1   7 -14 9280.49 321.985  43
  -1  -7  14 9427.62 322.507  41
  -1   7  14 10369.0 330.659  42
   1  -7 -14 8991.99 318.281  26
  -1   7  14 10817.6 329.804  37
   1   7 -14 9089.52 313.577 102
   1   7 -14 9147.80 320.008  90
  -1   7  14 10310.4 322.687  11
  -1   7  13 17765.2 565.205  11
  -1  -7  13 16285.6 566.382 147
   1   7 -13 16355.4 574.586 156
  -1  -7  13 17040.6 557.895  57
  -1   7  13 17058.9 556.927  44
  -1  -7  13 16808.9 563.181  56
   1   7 -13 17631.0 565.329  43
  -1  -7  13 17071.4 552.984  47
  -1  -7  13 17679.4 568.180  46
  -1  -7  13 17138.4 566.849  45
   1   7 -13 17235.7 563.520  54
   1   7 -13 16490.6 558.653 102
   1   7 -13 16344.5 554.272  88
   1  -7 -13 15978.2 548.297  96
  -1   7  13 17120.6 568.115  37
   1  -7 -13 17371.7 562.742  26
   1  -7 -13 16167.0 551.988  25
  -1   7  13 17652.4 571.617  42
  -1   7  12 8594.05 329.348  11
  -1  -7  12 7690.25 311.389 152
  -1  -7  12 8102.73 320.775 158
  -1  -7  12 8488.86 337.392 147
  -1   7  12 8282.84 334.253 148
  -1   7  12 7946.84 315.810 160
  -1   7  12 8316.44 326.925 141
   1   7 -12 8199.08 326.907  43
  -1  -7  12 8649.68 333.884  56
  -1  -7  12 8313.79 331.588  45
  -1  -7  12 8474.21 332.984  46
  -1  -7  12 9087.75 329.300  57
   1  -7 -12 8376.03 323.333  51
  -1  -7  12 8724.35 325.486  47
  -1   7  12 8342.53 325.411  44
   1   7 -12 8503.16 328.683  54
   1   7 -12 8481.24 329.297 102
   1  -7 -12 8517.95 329.974  66
   1  -7 -12 8348.57 325.313  25
  -1   7  12 8732.46 336.403  37
   1  -7 -12 8626.10 336.206  29
  -1   7  12 9038.00 339.823  42
   1  -7 -12 8728.11 329.521  26
  -1   7  11 136.945 60.9391  42
   1   7 -11 183.425 59.5948  43
   1  -7 -11 200.059 59.8462  26
   1  -7 -11 255.361 51.4360  34
   1  -7 -11 230.248 61.9671  25
  -1   7  11 180.255 55.9313  11
   1   7 -11 117.483 64.4462 156
  -1   7  11 132.396 54.7844 160
  -1  -7  11 140.382 52.0441 158
  -1  -7  11 151.235 66.7041 147
   1  -7 -11 112.624 51.2103 150
  -1   7  11 159.706 62.5274 148
  -1  -7  11 130.475 53.1550 152
  -1   7  11 120.942 52.4571 141
  -1  -7  11 175.454 65.2312  56
  -1   7  11 172.712 49.2661  48
  -1   7  11 232.817 70.8945  55
   1  -7 -11 201.104 56.8182  51
   1   7 -11 195.512 59.4248  54
  -1   7  11 162.681 50.4793  46
  -1  -7  11 239.021 61.4424  47
  -1   7  11 201.931 59.7742  44
  -1  -7  11 250.923 112.063 101
   1   7 -11 65.6035 58.4030 102
   1   7 -11 178.728 50.2411  91
   1  -7 -11 171.464 61.7650  66
  -1   7  10 133.253 119.028   4
  -1   7  10 208.445 61.8652  11
   1   7 -10 175.875 72.2151 156
  -1   7  10 279.474 65.2986 160
  -1  -7  10 177.678 62.6798 158
  -1  -7  10 106.945 56.9879 152
   1  -7 -10 195.246 56.2640 150
  -1   7  10 139.401 64.9093 148
  -1   7  10 228.834 61.7063 141
  -1  -7  10 186.440 54.9949 140
  -1  -7  10 187.894 64.4359 146
  -1   7  10 261.082 61.6589  48
   1   7 -10 141.178 58.0573  54
   1  -7 -10 169.392 58.3848  51
  -1   7  10 110.645 58.9421  44
  -1  -7  10 181.786 65.8675  47
  -1  -7  10 240.874 54.6757  52
  -1   7  10 218.739 54.5673  46
  -1  -7  10 204.947 62.7653  56
  -1   7  10 242.149 76.3998  55
  -1  -7  10 295.591 114.168 101
   1   7 -10 157.601 70.6462 102
   1  -7 -10 159.747 57.4869  26
   1   7 -10 223.226 65.0870  43
  -1  -7  10 206.156 61.9992  40
   1  -7 -10 100.102 46.3025  34
  -1   7  10 271.654 73.4456  42
   1  -7 -10 144.627 43.8839  64
   1  -7 -10 154.934 65.5396  65
  -1  -7   9 857.845 85.9850  18
   1   7  -9 1092.16 93.4768   7
  -1  -7   9 1268.16 203.890   3
  -1   7   9 1010.51 190.493   4
   1   7  -9 1029.02 115.775 156
  -1  -7   9 1261.18 109.182 152
   1  -7  -9 1015.77 97.3993 150
  -1   7   9 1127.91 112.603 160
  -1   7   9 1189.34 108.719 148
  -1  -7   9 1062.33 108.704 146
  -1  -7   9 892.747 95.0056 158
  -1  -7   9 830.386 89.6645 140
  -1   7   9 857.559 93.8827 141
  -1   7   9 946.614 104.064  55
   1   7  -9 1037.79 100.819  54
  -1  -7   9 1108.97 107.074  47
   1  -7  -9 956.391 93.5217  51
   1   7  -9 1109.56 108.724  50
  -1   7   9 1165.70 103.073  48
   1   7  -9 1084.72 104.695  43
  -1  -7   9 1110.75 97.4065  52
  -1   7   9 887.986 93.7769  46
  -1  -7   9 875.866 181.625 101
   1   7  -9 1007.97 107.947 102
   1  -7  -9 1177.11 212.073 109
  -1   7   9 1079.40 105.628  42
   1  -7  -9 1098.84 107.650  29
  -1  -7   9 1249.49 109.558  40
   1  -7  -9 1286.95 106.132  34
   1  -7  -9 994.568 91.0235  64
   1  -7  -9 1104.02 114.120  63
  -1  -7   8 40129.8 1509.41   3
  -1   7   8 39197.6 1540.18   4
   1   7  -8 38732.9 1236.48   7
  -1  -7   8 37893.7 1237.45  18
  -1  -7   8 37579.9 1246.86 158
  -1   7   8 38655.9 1257.64 148
   1  -7  -8 38508.4 1250.86 150
  -1  -7   8 40605.8 1271.84 147
   1   7  -8 39793.3 1277.74 156
  -1  -7   8 37677.0 1254.97 152
  -1  -7   8 38278.1 1260.86 146
  -1   7   8 38478.5 1246.26 141
  -1  -7   8 38475.8 1247.96 140
   1   7  -8 40867.3 1258.11  43
  -1  -7   8 39453.8 1249.56  52
   1   7  -8 39904.7 1262.83  50
   1   7  -8 39854.7 1252.37  54
  -1   7   8 40434.1 1269.98  55
  -1   7   8 39135.4 1249.51  46
   1  -7  -8 38607.5 1244.38  51
   1   7  -8 38801.1 1262.97 102
   1  -7  -8 37110.9 1555.83 109
  -1  -7   8 37727.6 1501.33 101
  -1   7   8 39994.4 1265.38  42
   1   7  -8 39048.6 1258.04  39
  -1  -7   8 39025.9 1240.60  33
   1  -7  -8 39739.2 1269.85  29
   1  -7  -8 39870.3 1259.41  34
  -1  -7   8 41095.9 1263.63  40
   1  -7  -8 39432.2 1270.00  65
   1  -7  -8 37234.2 1246.50  64
   1   7  -7 4131.94 202.697   7
  -1  -7   7 4727.24 350.883   3
  -1   7   7 4742.80 375.649   4
  -1  -7   7 4841.06 230.813 147
  -1  -7   7 4888.80 215.949 158
  -1   7   7 4723.58 208.445 159
  -1   7   7 4993.23 222.921 148
   1   7  -7 4692.34 233.811 156
  -1  -7   7 4982.16 226.887 152
  -1  -7   7 4966.94 229.192 146
   1  -7  -7 4943.91 219.146 150
  -1   7   7 5122.50 216.360 141
  -1   7   7 4963.19 230.850 145
   1   7  -7 4463.70 209.481 124
  -1  -7   7 5347.97 225.001 140
  -1   7   7 4634.25 224.263  55
   1   7  -7 5284.54 230.248  50
   1  -7  -7 4332.19 205.436  51
   1   7  -7 4452.10 215.568  43
   1   7  -7 4548.71 215.298  54
  -1   7   7 4686.63 217.699  46
  -1  -7   7 4734.54 218.716  52
   1   7  -7 4755.06 226.675 102
   1  -7  -7 4798.90 406.274 109
  -1  -7   7 4082.72 304.761 117
  -1  -7   7 4313.33 346.340 101
   1  -7  -7 4116.87 215.992  34
  -1  -7   7 4511.77 211.082  33
   1  -7  -7 4540.50 223.925  29
  -1   7   7 4375.82 219.542  42
   1   7  -7 4330.49 216.283  39
   1  -7  -7 5029.03 233.187  63
   1  -7  -7 4439.98 215.976  64
   1  -7  -7 4847.25 229.890  65
  -1  -7   6 3567.93 282.322   3
  -1   7   6 4008.82 327.039   4
  -1  -7   6 3146.16 157.355  19
   1   7  -6 3454.05 165.495   7
  -1   7   6 3212.54 170.331  11
  -1  -7   6 3606.93 180.580 147
   1   7  -6 3479.35 181.653 156
   1  -7  -6 3504.57 168.653 150
  -1  -7   6 3332.85 173.640 152
   1  -7  -6 2917.47 241.324 154
  -1   7   6 3383.49 169.368 148
  -1  -7   6 3200.61 169.562 146
  -1  -7   6 3475.25 163.673 158
   1   7  -6 3301.42 170.601 136
   1  -7  -6 3178.96 146.896 131
   1   7  -6 3244.75 158.614 142
   1   7  -6 3367.24 163.127 124
  -1   7   6 3453.98 177.955 145
  -1  -7   6 3308.71 168.655 140
  -1   7   6 3244.96 158.495 141
   1  -7  -6 3422.91 170.213 135
  -1   7   6 3303.18 168.627  46
   1   7  -6 3346.88 172.616  50
   1   7  -6 3334.25 167.262  43
  -1   7   6 3608.97 179.849  55
  -1  -7   6 3147.29 167.412  52
   1   7  -6 3413.93 166.078  54
  -1  -7   6 3011.08 264.901 101
  -1  -7   6 3234.69 246.073 117
   1  -7  -6 3044.18 310.525 109
   1  -7  -6 3394.00 174.114  29
  -1   7   6 3298.78 173.539  42
   1  -7  -6 3388.34 175.295  34
   1   7  -6 3287.11 171.792  39
  -1  -7   6 3605.79 170.798  33
  -1   7   6 3115.21 239.347  59
   1  -7  -6 3375.35 178.163  63
   1  -7  -6 3021.02 169.667  65
   1  -7  -6 3084.21 168.308  64
  -1  -7   5 27678.6 1049.54   2
   1   7  -5 29660.9 1104.80   5
  -1   7   5 26473.5 891.201  11
  -1  -7   5 28829.8 1060.44   3
  -1   7   5 28766.7 1122.12   4
  -1   7   5 28121.3 884.485 148
   1  -7  -5 28561.2 885.967 150
  -1  -7   5 28146.9 897.931 152
   1   7  -5 27830.7 898.845 156
  -1  -7   5 26271.3 876.960 158
  -1  -7   5 29114.9 902.411 147
   1  -7  -5 25901.9 863.295 131
   1   7  -5 28542.2 898.014 136
  -1  -7   5 28612.3 895.621 140
  -1   7   5 28633.3 901.520 143
   1   7  -5 26690.8 887.150 142
   1  -7  -5 27823.1 890.620 135
  -1   7   5 27108.2 873.803 141
  -1  -7   5 28055.1 892.485 146
  -1   7   5 28137.8 898.377  44
  -1   7   5 27316.5 899.828  55
  -1  -7   5 26564.9 994.378 117
   1  -7  -5 27085.3 1085.79 105
   1   7  -5 27323.8 893.278  39
   1  -7  -5 27357.2 897.517  65
  -1   7   5 26505.6 1012.58  59
   1  -7  -5 28121.8 900.936  63
   1   7  -4 30269.7 981.487 156
   1  -7  -4 31332.1 974.081 150
  -1   7   4 32228.9 984.584 149
   1  -7  -4 31029.5 987.582 151
  -1   7   4 30365.3 967.557 148
   1   7  -4 30761.9 967.153 149
  -1  -7   4 31949.9 988.160 147
  -1  -7   4 28412.7 962.419 158
   1  -7  -4 30631.5 981.208 153
   1  -7  -4 32603.8 1222.70 109
  -1  -7   4 31650.5 1199.72 107
   1  -7  -4 28801.4 1083.73 104
   1  -7  -4 32993.1 1201.11 105
  -1  -7   4 29825.2 1068.47 117
  -1  -7   4 31453.2 986.172 140
   1  -7  -4 32059.0 988.468 134
   1  -7  -4 30057.5 978.512 135
   1  -7  -4 30252.3 956.144 131
  -1   7   4 31118.5 960.116 141
   1   7  -4 31428.8 982.309 142
  -1   7   4 32111.1 989.899 145
   1   7  -4 30269.7 988.279 136
   1  -7  -4 32655.0 985.025 130
   1  -7  -4 30777.0 1169.81 129
   1   7  -4 31254.9 968.344 137
  -1  -7   4 30486.1 1107.55   2
   1   7  -4 30922.3 1168.34   5
  -1   7   4 30537.5 1115.17  59
   1  -7  -4 30965.6 986.781  63
   1  -7  -3 324.631 50.0041 151
   1   7  -3 346.690 50.7329 149
  -1   7   3 376.702 44.3096 148
  -1  -7   3 482.173 57.4131 147
  -1  -7   3 314.251 41.7906 158
   1  -7  -3 330.157 50.5240 153
  -1   7   3 346.459 53.6934 149
   1   7  -3 357.448 49.2696 156
   1  -7  -3 516.419 123.611 109
   1  -7  -3 359.466 113.955 105
  -1  -7   3 515.100 111.469 107
   1  -7  -3 340.713 88.1779 104
   1  -7  -3 360.606 51.4215 130
   1   7  -3 464.852 55.8662 142
  -1   7   3 439.653 58.1015 143
   1  -7  -3 220.262 86.0140 129
  -1   7   3 346.367 54.9484 145
   1   7  -3 398.033 49.7575 137
   1   7  -3 469.220 105.089   5
  -1  -7   3 538.586 90.8610   2
   1  -7  -3 474.949 55.6446  63
  -1  -7   2 33093.7 1014.13 152
  -1   7   2 31891.9 1012.45 149
   1   7  -2 32957.5 1008.54 149
  -1  -7   2 29750.1 987.005 158
  -1  -7   2 32085.3 1007.97 147
   1  -7  -2 32719.2 1011.33 153
   1   7  -2 30418.0 999.347 156
   1  -7  -2 32069.3 1159.03 104
   1  -7  -2 33023.9 1197.91 109
  -1  -7   2 33708.3 1175.40 107
  -1  -7   2 34138.9 1194.34 106
   1  -7  -2 33000.7 1214.47 105
   1   7  -2 33240.9 1008.89 137
  -1  -7   2 32269.5 1006.60 133
  -1   7   2 32573.5 1012.56 143
   1  -7  -2 32501.9 1006.78 130
   1   7  -2 32684.9 1014.10 136
  -1   7   2 32669.9 1009.81 145
   1  -7  -2 33767.0 1011.63 133
   1  -7  -2 30135.2 1154.78 129
   1   7  -2 32472.2 1013.09 142
  -1  -7   2 31922.9 1087.65   2
   1   7  -2 30693.5 1059.99  61
   1   7  -1 1917.52 142.372 127
  -1   7   1 2067.48 108.862 143
  -1   7   1 2059.23 105.408 145
   1   7  -1 2139.55 111.204 137
   1  -7  -1 2010.58 109.708 133
   1   7  -1 2259.97 112.917 136
  -1  -7   1 1941.38 99.5260 132
  -1  -7   1 2050.04 108.339 133
   1   7  -1 2131.70 113.454 142
   1  -7  -1 2280.51 112.588 132
   1  -7  -1 2189.01 195.432 109
   1  -7  -1 2158.42 196.347 104
  -1  -7   1 2143.48 190.378 106
  -1  -7   1 1989.55 176.419 107
  -1  -7   1 1933.01 104.217 147
   1   7  -1 2150.24 112.125 149
  -1  -7   1 2101.69 109.047 153
   1  -7  -1 2076.13 110.641 153
  -1  -7   1 2364.36 116.180 152
   1  -7  -1 2025.79 103.903 152
   1   7  -1 1429.77 121.674  61
   1   7  -1 1856.55 182.571  58
  -1  -7   0 47.8039 23.6304 130
   1  -7   0 25.6951 33.1941 133
   1   7   0 91.3616 51.3889 138
   1   7   0 22.4547 32.6425 142
   1   7   0 600.123 94.8397 127
   1   7   0 48.0071 34.4226 143
  -1  -7   0 34.0425 26.5045 132
  -1  -7   0 43.4739 31.4051 133
  -1  -7   0 25.1263 25.6510 134
  -1   7   0 69.8792 33.0706 143
   1   7   0-12.9802 57.9426  58
  -1  -7   0 328.900 76.2326 107
   1  -7   0 51.4623 54.6310 109
   1  -7   0 13.9327 22.6839 118
   1  -7   0 15.3999 67.0781 104
  -1  -7   0 60.1318 56.1847 106
   1  -7   0 16.6548 68.8205 105
  -1   7   0 18.6215 33.8718 149
   1   7   0 79.9618 39.2771 149
  -1  -7   0 43.9067 32.7017 153
   1  -7   0 39.9414 29.2241 152
   1   7   0 100.251 51.7724  60
   1  -7   1 2734.40 132.406 152
  -1   7  -1 2633.69 131.128 149
  -1  -7  -1 2825.01 125.613 151
   1   7   1 2932.79 138.202 149
  -1   7  -1 2803.44 130.968 156
   1   7   1 2966.09 196.966 138
  -1  -7  -1 2805.56 129.506 134
   1  -7   1 2815.96 133.603 140
  -1  -7  -1 3061.59 133.015 132
  -1  -7  -1 2538.35 114.992 130
  -1  -7  -1 3022.21 194.576 129
   1   7   1 2793.91 134.028 143
   1   7   1 2759.29 205.358 127
   1   7   1 2654.36 131.530 142
   1   7   1 3051.68 218.056  58
  -1  -7  -1 2814.28 175.513 107
   1  -7   1 3286.44 211.761 109
  -1  -7  -1 2765.23 191.109 106
   1  -7   1 2848.70 236.777 104
   1  -7   1 2679.19 230.720 106
  -1   7  -1 2806.44 221.679   5
   1   7   1 2856.89 179.585  60
   1   7   1 2802.32 228.063  59
   1  -7   2 36751.5 1108.05 152
   1  -7   2 36532.2 1096.80 147
  -1  -7  -2 34975.8 1098.51 151
  -1   7  -2 36176.3 1106.87 156
   1   7   2 36315.3 1109.31 149
  -1   7  -2 35463.8 1100.44 149
   1   7   2 36673.4 1237.86 138
   1   7   2 35606.7 1109.64 143
  -1  -7  -2 35407.0 1104.18 134
   1   7   2 35774.7 1260.29 127
   1  -7   2 35057.9 1107.07 140
   1   7   2 34724.8 1107.29 145
  -1  -7  -2 35487.5 1088.93 130
   1   7   2 36184.9 1101.32 142
  -1  -7  -2 35131.4 1216.65 129
   1   7   2 34205.4 1229.71  58
  -1  -7  -2 38419.7 1324.01 109
   1  -7   2 36180.6 1305.39 106
  -1   7  -2 35074.1 1270.08   5
  -1  -7  -2 32382.0 1097.67  25
   1   7   2 35936.0 1280.65   4
   1   7   2 32958.2 1166.31  60
   1   7   2 34743.9 1277.92  59
  -1   7  -3 12181.0 411.887 156
  -1  -7  -3 11959.8 402.968 151
  -1  -7  -3 11918.7 410.779 153
   1  -7   3 11474.5 388.196 146
  -1   7  -3 11144.8 390.332 149
   1  -7   3 11980.1 410.031 152
   1   7   3 11305.1 405.191 149
   1  -7   3 11504.9 399.326 147
   1   7   3 11586.7 410.661 145
   1   7   3 12038.7 545.276 138
   1   7   3 11278.3 554.885 127
   1  -7   3 11261.5 407.802 140
  -1  -7  -3 10575.2 383.739 135
  -1  -7  -3 12282.6 408.490 134
   1   7   3 11328.3 510.702  58
  -1  -7  -3 13479.4 613.881 109
   1  -7   3 12216.7 582.395 107
   1   7   3 11700.9 508.721 110
   1   7   3 10967.0 551.564   4
   1   7   3 11950.9 555.875  59
  -1  -7  -4 11827.3 413.331 151
   1  -7   4 12070.5 411.596 147
   1  -7   4 11164.4 398.364 146
   1   7   4 11527.3 409.324 149
  -1   7  -4 12249.6 422.019 156
   1   7   4 11497.6 419.260 143
  -1  -7  -4 11369.6 395.550 135
   1   7   4 9489.97 536.795 138
   1   7   4 12054.0 515.564 110
   1  -7   4 11347.8 596.620 106
  -1  -7  -4 12954.0 632.545 109
   1   7   4 12047.6 570.984  59
   1  -7   4 11345.0 561.919   2
  -1   7  -4 11999.3 580.534   5
   1   7   4 11884.5 586.092   4
   1  -7   5 48425.2 1639.30   1
  -1   7  -5 46873.2 1486.39   7
   1   7   5 49761.3 1743.88   4
   1  -7   5 51671.4 1731.15   2
   1  -7   5 47976.0 1482.05 146
   1   7   5 48434.6 1482.07 149
  -1  -7  -5 45194.7 1592.68 154
  -1   7  -5 48680.7 1502.30 156
   1  -7   5 47739.7 1491.43 147
   1   7   5 49352.5 1496.70 143
   1   7   5 48018.8 1497.25 145
   1   7   5 48518.4 1727.60 138
  -1   7  -5 45576.1 1487.18  50
   1   7   5 44858.1 1596.48 110
  -1   7  -5 48847.0 1492.34 102
   1  -7   5 50718.4 1769.25 106
  -1  -7  -5 49112.2 1501.80  65
  -1  -7  -5 47285.1 1494.09  64
  -1  -7  -5 48846.6 1500.67  66
   1   7   5 48219.6 1690.62  59
  -1  -7  -5 46033.4 1493.48  29
  -1  -7  -5 46866.3 1493.80  34
  -1  -7  -6 88016.1 2631.33  29
  -1  -7  -6 85368.0 2613.81  26
   1  -7   6 82550.6 2606.46  33
  -1  -7  -6 85369.5 2625.76  34
   1   7   6 85969.3 2616.39  42
   1   7   6 88114.4 2908.90   4
   1  -7   6 88154.6 2896.21   2
  -1   7  -6 80386.5 2609.15  12
   1   7   6 82848.2 2609.48  11
   1  -7   6 85763.1 2777.22   1
  -1   7  -6 86448.8 2617.64   7
   1   7   6 86808.5 2605.68 149
   1  -7   6 87069.4 2615.53 146
  -1   7  -6 91180.5 2641.31 156
   1  -7   6 90743.7 2630.64 147
  -1  -7  -6 81957.5 2594.41 150
  -1  -7  -6 82778.9 2777.84 154
   1   7   6 86476.9 2627.28 143
  -1   7  -6 90428.0 2630.51 124
   1   7   6 88626.4 2632.38 145
   1  -7   6 86542.1 2628.81 140
   1   7   6 87129.0 2617.18 141
   1   7   6 87658.6 2916.89 138
  -1   7  -6 84607.5 2602.00  54
   1   7   6 84200.8 2621.15  55
  -1  -7  -6 85751.7 2614.13  51
  -1   7  -6 87523.3 2623.80  50
  -1   7  -6 83203.4 2602.89  43
  -1   7  -6 85667.2 2625.64 102
   1   7   6 80973.3 2728.77 110
   1  -7   6 93898.2 2971.83 107
   1  -7   6 86072.0 2861.58 117
  -1  -7  -6 84448.3 2607.79  92
  -1   7  -6 84643.3 2608.39  85
  -1  -7  -6 89981.0 2636.69  65
  -1  -7  -6 88283.3 2632.14  66
  -1  -7  -6 86192.9 2624.42  64
   1   7   6 89891.6 2853.33  59
  -1  -7  -7 81.6894 47.2223  34
   1   7   7 77.3269 47.2773  42
  -1  -7  -7 107.203 51.7480  26
  -1   7  -7 123.356 58.4624  39
  -1   7  -7 143.126 46.3954  43
   1  -7   7 148.644 45.7467  33
  -1  -7  -7 300.541 64.3006  29
  -1   7  -7 319.645 62.1582   7
   1  -7   7 50.1512 81.1047   3
   1  -7   7 76.2415 95.9424   2
   1   7   7 205.415 61.7286 148
   1  -7   7 291.253 52.1542 158
  -1  -7  -7 110.692 41.6432 150
  -1   7  -7 249.452 70.8667 156
   1  -7   7 177.799 60.3231 147
  -1   7  -7 218.510 59.1012 125
  -1   7  -7 155.088 58.1904 124
   1   7   7 181.067 61.8689 143
   1  -7   7 191.524 55.7815 146
   1   7   7 283.815 70.8404 145
   1  -7   7 224.662 63.2878 140
   1   7   7 181.618 55.4873 141
   1   7   7 247.024 59.3322  55
  -1   7  -7 115.044 45.4902  54
  -1  -7  -7 131.409 51.2419  51
  -1   7  -7 133.417 58.2113  50
   1  -7   7 323.820 117.107 117
  -1   7  -7 104.160 58.2762 102
  -1  -7  -7 156.069 46.8026  92
  -1   7  -7 165.754 51.1446  85
  -1  -7  -7 90.1236 42.4379  64
   1   7   7 224.631 97.5125  59
  -1  -7  -7 79.8950 48.7306  66
  -1  -7  -8 14969.8 520.856  26
   1  -7   8 13556.3 507.909  40
  -1  -7  -8 15302.7 520.792  34
  -1   7  -8 14302.2 523.139  39
   1   7   8 14801.2 519.440  42
  -1  -7  -8 13826.0 524.414  25
  -1   7  -8 13842.7 507.929   7
   1   7   8 14665.9 763.173   4
   1  -7   8 14233.2 752.246   3
   1   7   8 14067.6 523.215 148
   1  -7   8 14433.5 520.705 146
   1  -7   8 13233.3 493.487 158
  -1   7  -8 14674.4 541.007 156
   1  -7   8 14678.7 530.053 147
  -1  -7  -8 13940.2 497.859 150
  -1   7  -8 14062.4 509.554 125
  -1   7  -8 14329.2 520.942 124
   1   7   8 14627.7 527.169 145
   1  -7   8 14066.2 519.640 140
   1   7   8 13822.4 516.079 141
   1   7   8 14585.7 524.658  55
  -1  -7  -8 13985.5 514.840  51
   1  -7   8 13814.8 503.871  52
  -1   7  -8 13342.6 501.352  54
  -1   7  -8 13969.4 506.124  43
   1  -7   8 14319.6 728.586 117
   1  -7   8 14120.7 764.149 101
  -1   7  -8 13774.6 505.372  89
  -1  -7  -8 14062.6 504.113  92
  -1  -7  -8 13947.5 506.765  64
   1   7   8 14219.8 685.348  59
  -1  -7  -8 14513.5 523.936  66
  -1  -7  -9 124.877 49.9545  34
  -1   7  -9 74.8506 48.7833  43
   1   7   9 211.167 62.3706  42
  -1  -7  -9 209.339 60.9254  26
   1  -7   9 105.170 48.7604  40
   1   7   9 174.564 113.391   4
   1  -7   9 258.858 125.311   3
  -1  -7  -9 251.634 68.1212  25
  -1  -7  -9 180.215 49.8230 155
  -1  -7  -9 102.846 45.7472 150
   1  -7   9 153.730 53.0649 158
   1   7   9 135.176 60.0101 148
   1  -7   9 190.814 71.4132 147
   1   7   9 150.897 57.4475 158
   1   7   9 147.925 63.7524 145
  -1   7  -9 126.114 54.4016 125
   1   7   9 206.224 64.7286 141
   1  -7   9 170.390 61.5954 146
   1  -7   9 165.587 58.3413 140
   1   7   9 153.061 57.3819  55
   1  -7   9 134.548 46.4872  52
  -1   7  -9 119.161 53.7622  54
  -1  -7  -9 167.532 60.9474  51
   1  -7   9 104.363 95.1488 117
   1  -7   9 178.873 116.185 101
  -1   7  -9 159.797 53.0210  89
  -1  -7  -9 152.578 50.9742  92
  -1  -7  -9 147.063 52.5568  66
   1  -7  10 7998.11 319.459  40
  -1  -7 -10 8249.46 342.053  25
   1   7  10 8077.47 335.992  42
  -1  -7 -10 8623.23 342.125  26
   1   7  10 7917.51 323.895  11
   1  -7  10 7846.54 541.552   3
   1   7  10 6704.42 512.211   4
   1   7  10 8219.29 325.288 158
   1  -7  10 8083.44 339.924 146
   1   7  10 8100.99 346.238 148
   1  -7  10 8056.17 349.499 147
   1  -7  10 7844.74 319.123 158
   1  -7  10 8056.13 331.823 140
  -1   7 -10 7894.55 316.594 125
   1   7  10 7881.20 336.513 141
  -1  -7 -10 8262.04 339.084  51
  -1   7 -10 8199.26 329.172  43
  -1   7 -10 8419.45 331.375  54
   1  -7  10 8185.54 333.278  47
   1   7  10 8420.21 345.086  55
  -1   7 -10 8230.05 346.690 102
   1  -7  10 8334.26 557.263 101
   1  -7  10 6574.77 489.700 117
  -1   7 -10 8530.70 335.896  91
  -1  -7 -10 7936.71 317.835  92
  -1  -7 -10 7392.53 324.455  66
  -1  -7 -11 1755.59 121.045  25
   1   7  11 1783.78 123.202  42
  -1  -7 -11 1750.93 125.750  26
   1   7  11 1813.28 115.627  11
  -1   7 -11 1566.49 130.025 156
   1  -7  11 1553.60 122.805 152
   1   7  11 1734.66 116.844 160
   1  -7  11 1765.79 131.669 147
   1   7  11 1566.98 125.123 148
   1   7  11 1514.54 109.265 158
   1  -7  11 1517.96 120.349 146
   1  -7  11 1309.47 101.439 158
   1   7  11 1742.67 126.473 141
   1  -7  11 1385.47 107.190 140
   1  -7  11 1662.37 122.591  56
   1  -7  11 1718.28 116.754  47
  -1   7 -11 1664.61 117.653  43
  -1   7 -11 1634.60 116.662  54
   1   7  11 1806.00 126.836  55
  -1   7 -11 1751.29 129.956 102
   1  -7  11 1489.74 227.334 101
  -1  -7 -11 1489.74 103.386  92
  -1   7 -11 1735.09 118.993  91
  -1   7 -11 1728.11 122.659  88
  -1  -7 -11 1626.31 111.801  66
   1   7  12 1767.26 104.692  11
  -1   7 -12 1700.52 121.394 156
   1   7  12 1751.11 121.333 148
   1  -7  12 1701.36 114.339 152
   1   7  12 1811.25 119.882 141
   1  -7  12 1554.51 114.440 146
   1   7  12 1587.71 114.761  55
  -1   7 -12 1754.97 109.545  43
  -1   7 -12 1598.66 106.603  54
   1  -7  12 1700.78 101.277  47
   1   7  12 1727.25 117.917  44
   1   7  12 1700.86 110.140  48
   1  -7  12 1758.52 113.756  46
   1  -7  12 1805.69 114.738  56
  -1   7 -12 1826.80 121.082 102
   1  -7  12 1259.09 192.562 101
  -1  -7 -12 1679.96 112.877  96
  -1   7 -12 1813.91 106.456  91
  -1   7 -12 1791.35 113.530  88
  -1  -7 -12 1671.71 110.013  25
   1   7  12 1818.07 123.558  37
   1   7  12 1748.00 113.667  42
  -1  -7 -12 1871.79 118.485  26
  -1   7 -13-4.39810 35.0590 156
   1   7  13 65.3901 37.7325 148
   1   7  13 24.8554 38.2710  55
   1  -7  13-10.2714 34.1670  46
  -1   7 -13 36.0127 31.8847  43
   1   7  13 19.5665 35.7500  44
   1  -7  13 23.4544 35.7115  45
   1  -7  13-19.2461 35.3642  57
   1  -7  13 67.4814 34.4628  56
  -1  -7 -13 23.2342 31.0064  21
   1   7  13 52.1776 24.9515  11
  -1  -7 -13 18.2891 34.3531  96
  -1   7 -13 20.6063 23.9184  91
  -1   7 -13 30.7190 32.7389  88
  -1   7 -13 16.0670 38.3257  90
   1   7  13 53.7775 34.9146  42
  -1  -7 -13 26.8872 38.6915  26
   1   7  13 24.2637 40.1599  37
  -1   7 -13 35.5947 38.8972 102
   1   7  14 142.473 26.9826  44
   1  -7  14 162.236 27.3658  57
   1  -7  14 129.694 28.4622  45
  -1  -7 -14 104.193 24.5533  26
   1   7  14 173.699 30.9530  37
  -1   7 -14 160.227 29.1241  90
  -1   7 -14 133.695 28.9298  92
  -1  -8  14 542.561 37.5236  46
  -1  -8  13 37.8494 31.7194 147
  -1  -8  13 62.5705 28.9310  47
  -1  -8  13 52.0935 34.4999  56
   1   8 -13 2.97869 28.2883  54
  -1  -8  13 75.3657 35.9394  45
  -1  -8  13 7.00433 37.5235  46
   1   8 -13 9.38409 32.2494  43
  -1   8  13 65.9265 32.8981  44
  -1   8  13 35.0405 29.9297  11
   1  -8 -13 70.6161 30.0619  25
   1   8 -13 9.94123 33.0782 102
   1   8 -13 46.8005 32.7357  88
  -1   8  13 14.3585 32.9893  37
   1  -8 -13 36.4900 27.7575  26
  -1   8  13 47.0437 37.6343  42
   1  -8 -12 2051.47 115.440  26
   1  -8 -12 1910.50 118.253  25
  -1   8  12 2125.90 127.100  37
  -1   8  12 2147.38 127.958  42
  -1   8  12 2340.49 125.487  11
  -1  -8  12 1836.43 111.556 152
  -1   8  12 1950.81 116.510 160
  -1   8  12 2031.10 123.520 148
   1   8 -12 1976.48 129.186 156
  -1  -8  12 2090.13 113.776  57
  -1  -8  12 2103.72 123.425  45
  -1   8  12 1951.13 118.848  44
  -1  -8  12 2119.37 120.851  47
   1   8 -12 2052.93 119.013  43
   1   8 -12 1989.36 116.734  54
  -1  -8  12 2064.59 125.561  46
  -1  -8  12 2024.99 124.526  56
   1   8 -12 2216.72 128.383 102
   1  -8 -12 1783.63 102.223  96
   1  -8 -12 2255.60 124.241  66
  -1   8  11 3647.05 186.106  42
   1  -8 -11 3288.87 168.010  26
   1  -8 -11 3292.30 175.907  25
  -1   8  11 3489.37 175.565  11
  -1  -8  11 3195.32 168.400 152
  -1   8  11 3182.30 173.532 148
  -1   8  11 3393.48 178.619 160
   1  -8 -11 3150.14 164.883 150
  -1  -8  11 3121.34 163.068 158
   1   8 -11 3536.51 194.202 156
  -1   8  11 2781.91 159.967 141
  -1  -8  11 3519.36 184.592  56
   1   8 -11 3490.99 174.524  43
   1  -8 -11 3263.29 164.082  51
  -1  -8  11 3383.55 176.492  47
   1   8 -11 3254.35 170.111  54
  -1   8  11 3266.51 174.144  44
  -1   8  11 3554.73 188.494  55
  -1   8  11 3224.46 163.899  48
  -1  -8  11 3305.26 152.385  52
  -1  -8  11 3126.05 286.200 101
   1   8 -11 3525.86 182.219 102
   1   8 -11 2979.01 154.808  91
   1  -8 -11 3348.72 179.087  66
  -1  -8  10 5596.01 240.527  18
  -1  -8  10 5422.55 236.654  17
  -1   8  10 6010.98 270.723  11
   1  -8 -10 5838.27 274.148  25
  -1  -8  10 6093.85 270.965 152
  -1  -8  10 6435.46 265.177 158
   1   8 -10 6671.94 298.902 156
  -1   8  10 6752.61 282.012 148
  -1   8  10 6287.96 279.988 160
  -1  -8  10 7022.47 294.825 147
   1  -8 -10 6034.83 263.981 150
  -1   8  10 6073.01 262.184 141
  -1   8  10 5680.59 252.360  46
  -1  -8  10 5811.48 253.174  52
  -1   8  10 6153.62 274.006  44
  -1  -8  10 6530.03 284.175  56
   1   8 -10 6019.32 264.841  54
   1   8 -10 5934.28 275.032  50
   1   8 -10 6358.78 271.332  43
  -1   8  10 5838.49 262.180  48
  -1  -8  10 6177.26 277.626  47
  -1   8  10 5815.55 279.190  55
   1  -8 -10 6030.11 259.152  51
  -1  -8  10 5036.02 401.580 101
   1   8 -10 6362.32 281.833 102
   1  -8 -10 6143.80 253.327  64
   1  -8 -10 6011.09 280.401  66
   1  -8 -10 5880.74 263.196  34
  -1  -8  10 6446.58 273.155  40
   1  -8 -10 6102.16 263.791  26
  -1   8  10 5836.73 276.076  42
   1  -8 -10 6288.97 284.787  29
   1  -8  -9-6.15238 52.5633  26
  -1  -8   9 14.0831 51.3047  40
   1  -8  -9-7.68381 54.4637  29
  -1   8   9 7.37085 56.5075  42
   1   8  -9 6.56659 51.9405  43
   1  -8  -9 6.98472 47.6039  34
  -1   8   9 21.0305 46.7922  11
  -1  -8   9-16.1619 40.9671  18
  -1  -8   9 24.6567 79.6195   3
  -1   8   9 81.5065 41.4912   6
   1   8  -9 115.094 52.0101   7
  -1   8   9 7.63328 62.1801 160
  -1   8   9 20.7589 57.5622 148
   1  -8  -9-25.2408 47.9848 150
   1   8  -9 41.3717 62.4022 156
  -1  -8   9-7.82555 60.4751 147
  -1  -8   9-6.04778 44.4561 158
  -1  -8   9 14.1082 57.0502 152
  -1   8   9 12.2436 43.8002 141
  -1   8   9 6.04449 47.8110  46
   1   8  -9 38.2048 52.2383  54
   1  -8  -9-5.91683 44.2500  51
  -1   8   9 38.1655 59.4542  55
   1   8  -9 36.0694 61.2304  50
  -1   8   9-7.17633 56.3315  44
  -1   8   9 26.7957 52.5843  48
  -1  -8   9 6.23517 51.5120  52
  -1  -8   9 50.9733 57.5981  47
   1   8  -9-7.36961 61.7236 102
  -1  -8   9-75.0175 124.141 101
   1   8  -9-5.26801 43.8234  89
   1  -8  -9-18.9168 41.6394  64
   1  -8  -9 71.7551 63.0628  66
   1  -8  -9 7.89790 57.0277  65
  -1   8   8 5083.81 227.731   6
  -1  -8   8 4775.29 382.167   3
  -1   8   8 5230.97 426.891   4
  -1   8   8 5513.64 252.068  11
  -1  -8   8 4854.90 230.844  18
   1   8  -8 4738.45 229.771   7
  -1   8   8 5467.92 231.743 159
  -1  -8   8 5999.98 262.278 152
  -1   8   8 5543.26 249.371 148
   1  -8  -8 5238.17 240.075 150
  -1  -8   8 6079.33 270.271 147
   1   8  -8 5733.53 271.416 156
  -1  -8   8 5125.33 236.200 158
  -1  -8   8 5520.09 248.862 140
  -1   8   8 5715.87 241.450 141
  -1   8   8 5250.08 257.405  55
   1   8  -8 5302.65 245.272  43
  -1   8   8 5409.85 244.694  46
   1   8  -8 5216.98 242.654  54
  -1   8   8 5337.43 252.907  44
   1   8  -8 5319.51 254.081  50
  -1   8   8 5227.63 247.312  48
   1  -8  -8 5138.15 232.678  51
  -1  -8   8 5451.02 249.520  52
   1   8  -8 5478.14 258.880 102
  -1  -8   8 5401.57 403.674 101
   1  -8  -8 4653.67 428.375 109
   1  -8  -8 5198.96 250.842  34
  -1   8   8 5403.42 255.831  42
  -1  -8   8 5338.39 239.448  33
   1   8  -8 5115.25 251.502  39
   1  -8  -8 5209.14 237.121  26
   1  -8  -8 4865.34 251.866  29
  -1  -8   8 5048.36 250.687  40
   1  -8  -8 5831.06 272.609  66
   1  -8  -8 5663.32 266.199  63
   1  -8  -8 5508.76 250.009  64
   1  -8  -8 5617.23 264.034  65
  -1   8   7 4448.35 193.332   6
  -1  -8   7 3997.96 322.926   3
   1   8  -7 4055.70 195.926   7
  -1   8   7 4266.19 206.826  11
  -1   8   7 4086.83 363.333   4
   1   8  -7 3977.65 211.144 156
  -1  -8   7 3986.75 211.414 147
   1  -8  -7 3636.85 188.167 150
  -1   8   7 3810.98 191.589 159
  -1  -8   7 3934.36 207.690 152
  -1   8   7 4133.23 199.390 148
  -1  -8   7 3474.52 184.621 158
  -1  -8   7 3483.75 192.684 140
  -1   8   7 3739.53 185.010 141
   1   8  -7 3473.86 185.785 124
  -1  -8   7 4107.25 205.862  52
  -1   8   7 3782.90 201.470  48
   1   8  -7 3907.08 196.861  43
  -1   8   7 3949.86 206.321  44
  -1   8   7 4312.09 203.939  46
   1   8  -7 3945.08 194.533  54
   1   8  -7 4417.07 215.264  50
  -1   8   7 4162.29 212.444  55
  -1  -8   7 3561.57 314.143 101
   1  -8  -7 2979.35 342.829 109
  -1   8   7 4450.80 214.719  42
   1  -8  -7 4034.53 189.860  26
   1  -8  -7 4312.17 212.161  34
  -1  -8   7 4224.07 200.833  33
   1   8  -7 4222.62 208.953  39
   1  -8  -7 4150.80 208.727  29
   1  -8  -7 4352.64 218.266  63
   1  -8  -7 4157.75 212.321  65
   1  -8  -7 4049.49 204.844  64
  -1  -8   6 15874.9 704.394   3
   1   8  -6 14432.5 519.387   7
  -1  -8   6 14981.1 514.181  19
  -1   8   6 14466.4 529.117  11
  -1   8   6 14651.8 515.208   6
  -1   8   6 15681.7 773.005   4
   1  -8  -6 14621.8 515.898 150
  -1  -8   6 15557.3 544.298 147
  -1  -8   6 14929.5 535.283 152
  -1   8   6 14669.1 517.304 148
  -1  -8   6 14204.9 509.232 158
   1  -8  -6 14895.2 537.709 151
  -1   8   6 14815.4 522.721 159
   1   8  -6 14765.2 536.550 156
   1  -8  -6 14888.5 527.475 135
  -1   8   6 14415.0 505.059 141
   1   8  -6 14615.2 517.660 124
  -1  -8   6 14710.2 529.293 140
   1   8  -6 14761.9 516.019  54
  -1  -8   6 14852.6 531.541  52
  -1   8   6 15412.1 540.660  55
  -1   8   6 14813.7 533.470  48
  -1   8   6 14388.7 533.290  44
  -1   8   6 14462.5 525.104  46
   1   8  -6 14864.2 523.719  43
  -1  -8   6 13798.5 675.795 101
   1  -8  -6 15182.3 535.556  29
  -1   8   6 15443.8 539.294  42
   1  -8  -6 15014.4 537.498  34
  -1  -8   6 15069.5 527.455  33
   1   8  -6 14818.7 531.534  39
   1  -8  -6 16048.8 545.403  63
   1  -8  -6 14356.9 533.012  64
   1  -8  -6 15295.2 539.534  65
   1   8  -5 2762.28 267.114   5
  -1   8   5 2862.45 148.742   6
  -1  -8   5 2820.08 248.326   3
  -1   8   5 2826.88 156.635  11
   1   8  -5 2789.61 154.075   7
  -1  -8   5 2853.75 147.925  19
  -1  -8   5 2571.39 235.980   2
   1   8  -5 3151.58 162.975 156
   1  -8  -5 2870.12 146.086 150
  -1  -8   5 3047.87 162.501 147
  -1  -8   5 2741.72 139.530 158
  -1   8   5 2889.87 146.285 148
   1  -8  -5 3042.18 163.220 151
  -1  -8   5 2891.97 160.842 152
   1   8  -5 2916.85 139.028 149
  -1   8   5 2845.02 164.818 143
  -1  -8   5 2795.85 156.460 140
   1  -8  -5 2783.32 150.414 135
  -1   8   5 2917.10 137.142 141
   1   8  -5 2835.85 151.981 142
   1   8  -5 3055.20 162.887 136
   1   8  -5 2870.38 150.519  43
  -1   8   5 3094.17 164.526  48
   1   8  -5 2760.47 144.041  54
  -1   8   5 2742.60 154.653  46
  -1   8   5 2995.97 162.593  55
   1   8  -5 3038.74 163.962 102
   1  -8  -5 2754.37 301.192 109
  -1  -8   5 2868.98 155.339  31
  -1  -8   5 2948.28 157.981  33
   1   8  -5 3200.71 164.474  39
   1  -8  -5 2769.88 154.642  29
  -1  -8   5 2973.93 147.703  32
  -1   8   5 2826.83 158.375  42
   1  -8  -5 2882.45 159.337  65
   1  -8  -5 2943.52 162.662  63
   1  -8  -5 2695.61 157.337  64
  -1  -8   4 58498.3 1979.26   2
  -1   8   4 59244.8 1845.30  11
   1   8  -4 64504.6 2097.02   5
  -1   8   4 58973.8 1837.85   6
   1  -8  -4 59589.1 1848.29 151
  -1   8   4 61143.2 1848.04 149
   1   8  -4 60479.7 1842.93 156
   1  -8  -4 61833.4 1845.83 153
   1   8  -4 59341.2 1828.96 149
  -1  -8   4 58093.2 1820.74 158
  -1   8   4 59148.9 1822.40 148
  -1  -8   4 63750.8 1851.98 147
   1  -8  -4 59418.3 1829.73 150
  -1  -8   4 62264.1 1851.05 140
  -1  -8   4 58835.7 1837.89 133
   1  -8  -4 60884.3 1843.83 130
  -1   8   4 61553.5 1852.36 145
   1  -8  -4 59204.1 1838.13 135
   1  -8  -4 64131.8 2084.11 129
   1   8  -4 60294.8 1847.06 142
   1   8  -4 59372.0 1847.77  50
  -1   8   4 61303.4 1854.12  48
   1  -8  -4 53695.8 1961.00 104
   1   8  -4 59884.6 1848.85 102
   1  -8  -4 60854.3 2130.45 109
   1   8  -4 55638.8 1840.12  37
  -1   8   4 59727.0 1849.41  42
  -1  -8   4 59140.9 1847.78  31
   1   8  -4 58615.7 1846.96  39
   1  -8  -4 59295.3 1851.40  34
   1  -8  -4 58670.9 1860.36  66
   1  -8  -4 62410.8 1850.70  63
   1   8  -3 26568.5 858.569 156
  -1  -8   3 27790.9 871.538 147
   1   8  -3 27359.8 860.907 149
   1  -8  -3 27628.9 871.210 151
   1  -8  -3 27503.6 869.338 153
  -1   8   3 26779.6 871.705 149
   1  -8  -3 28725.1 1113.63 109
   1  -8  -3 25831.2 1010.30 104
   1  -8  -3 27333.9 1102.66 105
  -1  -8   3 27804.1 1074.31 107
   1   8  -3 26998.7 872.975 136
   1  -8  -3 27071.0 863.061 130
  -1   8   3 27091.5 874.101 143
   1   8  -3 26613.2 872.495 142
  -1   8   3 26023.1 869.608 145
   1  -8  -3 27631.9 1060.26 129
  -1  -8   3 25961.5 862.970 133
  -1  -8   3 25487.2 961.092   2
   1   8  -3 25952.5 1065.06   5
  -1   8   3 25822.6 860.122   6
   1  -8  -3 27245.7 866.617  63
   1   8  -2 1580.00 94.7349 156
   1  -8  -2 1650.71 104.469 151
  -1  -8   2 1487.69 105.101 152
  -1  -8   2 1642.63 104.352 153
   1  -8  -2 1853.51 108.467 153
  -1  -8   2 1611.85 100.209 147
   1   8  -2 1590.93 103.981 149
  -1   8   2 1684.12 108.740 149
   1  -8  -2 1933.74 211.995 109
   1  -8  -2 1854.29 218.334 105
  -1  -8   2 1934.10 200.564 107
   1  -8  -2 1444.60 176.117 104
  -1  -8   2 1790.72 106.129 133
   1  -8  -2 1464.24 183.405 129
  -1   8   2 1738.55 104.680 145
   1  -8  -2 1460.44 101.271 133
   1   8  -2 1516.43 104.197 136
  -1   8   2 1600.87 105.037 143
   1  -8  -2 1680.49 106.667 132
   1   8  -2 1579.20 93.1182 143
   1  -8  -2 1841.75 104.054 130
   1  -8  -2 1605.26 106.077 134
   1   8  -2 1780.90 107.368   6
  -1   8   2 1966.64 109.580   6
  -1  -8   2 1743.59 145.506   2
   1  -8  -2 1726.63 99.9094  63
   1  -8  -1 1268.91 83.9789 130
  -1  -8   1 1214.08 80.0995 132
   1  -8  -1 1362.72 91.5405 133
  -1  -8   1 1150.22 85.6240 133
   1   8  -1 1412.09 82.0658 145
  -1   8   1 1238.00 86.8790 143
  -1   8   1 1317.10 86.0839 145
   1  -8  -1 1238.34 89.3392 132
   1   8  -1 1217.91 81.8582 143
   1   8  -1 1595.64 98.9110 142
  -1  -8   1 1312.22 152.383 107
   1  -8  -1 1280.00 174.235 109
   1  -8  -1 1265.49 163.653 104
  -1  -8   1 1324.64 166.283 106
   1  -8  -1 1274.80 90.4476 153
  -1  -8   1 1531.63 90.3128 147
   1   8  -1 1317.50 92.0468 149
  -1  -8   1 1091.36 87.4631 152
  -1  -8   1 1161.60 87.0365 153
  -1  -8   1 1367.12 118.084   2
   1   8  -1 1256.91 87.0890   6
  -1   8   1 1239.24 89.5413   6
   1   8   0 49688.7 1522.10 145
   1  -8   0 50914.0 1534.99 133
  -1  -8   0 50237.2 1533.03 133
  -1   8   0 50031.5 1522.94 143
  -1  -8   0 47397.7 1632.24 129
  -1  -8   0 49080.6 1522.41 134
  -1   8   0 48635.8 1515.03 145
  -1  -8   0 49377.2 1521.90 132
   1   8   0 51582.3 1536.08 142
   1   8   0 50150.6 1528.63 143
  -1  -8   0 47826.9 1501.86 130
   1   8   0 51518.4 1708.28  58
  -1  -8   0 44778.0 1632.66 107
  -1  -8   0 50424.7 1688.30 106
   1  -8   0 48331.4 1737.72 104
   1  -8   0 49785.3 1726.04 106
   1  -8   0 52342.5 1708.17 109
  -1  -8   0 51092.7 1535.09 153
   1  -8   0 49625.6 1527.45 152
  -1  -8   0 49120.3 1515.14 151
   1  -8   0 51474.2 1536.87 153
  -1   8   0 51616.6 1536.04 149
   1   8   0 50684.2 1537.32 149
   1   8   0 46977.2 1526.89   6
   1   8   1 8265.56 311.271   6
  -1   8  -1 8139.87 447.998   5
   1   8   1 8580.11 317.889 149
   1  -8   1 8247.86 293.282 147
  -1   8  -1 8820.76 314.554 149
   1  -8   1 8500.96 315.153 153
  -1  -8  -1 8469.63 302.336 151
   1  -8   1 8679.52 313.582 152
   1   8   1 7344.97 373.963 138
  -1  -8  -1 8579.79 308.299 134
  -1  -8  -1 7826.10 287.374 130
   1   8   1 8480.36 309.204 145
   1   8   1 8557.61 315.738 143
   1   8   1 8859.50 314.655 142
  -1   8  -1 8374.76 297.456 143
   1  -8   1 8400.86 314.476 133
   1   8   1 8094.85 416.743 127
  -1  -8  -1 8309.89 307.314 132
  -1  -8  -1 8737.55 407.129 129
   1   8   1 9225.33 444.247  58
   1  -8   1 8130.13 461.789 106
   1  -8   1 9214.71 429.146 109
  -1  -8  -1 7695.74 365.617 107
   1  -8   1 8556.67 479.945 104
  -1  -8  -1 7785.00 298.096  25
   1   8   1 8122.61 367.952  60
   1  -8   2 1371.50 84.7107 147
  -1  -8  -2 1441.51 89.0835 151
  -1   8  -2 1322.28 91.0463 156
  -1   8  -2 1305.87 89.9990 149
   1   8   2 1505.18 102.807 149
   1  -8   2 1383.70 95.4923 152
  -1  -8  -2 1197.58 143.428 129
   1   8   2 1272.21 96.4205 143
   1   8   2 1420.46 96.8433 145
   1   8   2 1241.54 149.484 138
  -1  -8  -2 1309.98 91.3439 134
   1  -8   2 1396.07 95.8428 140
   1   8   2 1398.08 156.515  58
   1  -8   2 1507.45 192.056 106
   1  -8   2 1137.43 168.432 107
  -1  -8  -2 1043.45 82.8191  25
  -1   8  -2 1077.90 162.923   5
   1   8   2 1124.50 166.949  59
   1   8   2 945.559 106.486  60
   1   8   3 231.968 50.1326 149
  -1   8  -3 242.807 51.0207 156
   1  -8   3 140.781 40.7238 147
   1  -8   3 210.300 52.4651 152
  -1  -8  -3 187.519 45.3900 151
  -1  -8  -3 131.093 48.7970 153
  -1   8  -3 95.7514 36.7055 149
   1   8   3 162.801 80.9422 138
  -1  -8  -3 79.3788 27.8658 135
   1  -8   3 155.992 46.4297 140
  -1  -8  -3 298.062 48.8423 134
   1   8   3 253.138 54.4003 145
   1   8   3 57.5939 59.6393  58
   1  -8   3 238.216 117.477 106
   1  -8   3 188.940 104.314 107
   1   8   3 113.857 99.5906  59
   1   8   3 119.660 89.0896   4
  -1  -8  -3 93.5802 40.9848  25
  -1   8  -4 16105.7 588.090  12
  -1  -8  -4 16506.0 588.926  24
   1  -8   4 17432.2 772.642   2
   1   8   4 18589.9 818.061   4
  -1  -8  -4 17543.4 596.361  25
  -1   8  -4 16417.0 591.487   7
   1  -8   4 19271.4 599.860 147
  -1   8  -4 16756.4 570.576 149
   1  -8   4 17160.3 603.126 152
  -1   8  -4 17211.8 600.414 156
   1   8   4 18058.0 596.940 149
  -1  -8  -4 18332.7 596.544 151
   1   8   4 16981.1 771.701 138
   1   8   4 17737.1 604.756 143
   1  -8   4 18107.5 579.193 146
   1  -8   4 18601.8 606.648 140
  -1  -8  -4 17645.7 574.304 135
   1   8   4 16986.8 602.425 145
   1   8   4 16522.2 709.503  58
  -1   8  -4 17677.5 593.060  50
   1   8   4 17536.4 600.048  44
   1  -8   4 19090.8 844.964 107
  -1   8  -4 17802.8 594.642 102
  -1  -8  -4 17323.9 607.072  66
  -1  -8  -4 17126.5 601.599  64
   1   8   4 17939.5 788.672  59
   1   8   4 17515.5 598.605  37
  -1   8  -4 17438.1 592.747  36
  -1  -8  -4 17109.2 596.712  29
  -1   8  -4 17088.3 600.888  37
  -1  -8  -5 18989.9 657.621  29
  -1  -8  -5 18783.9 661.386  34
   1   8   5 19492.6 658.805  37
   1   8   5 18202.5 642.516  42
   1  -8   5 17699.7 636.961  31
   1  -8   5 19708.7 859.537   2
  -1  -8  -5 19314.3 657.251  25
  -1   8  -5 19084.2 648.545  12
   1   8   5 19038.9 878.531   4
  -1  -8  -5 18086.1 642.210  24
   1   8   5 18149.9 639.318  11
  -1   8  -5 19800.5 654.493   7
   1  -8   5 20258.8 664.648 152
   1  -8   5 18853.7 638.692 146
   1  -8   5 21027.7 660.938 147
   1   8   5 20005.4 650.901 149
  -1   8  -5 19794.3 665.922 156
   1   8   5 20150.8 880.224 138
   1   8   5 18572.6 638.911 141
   1   8   5 19840.0 663.832 143
   1   8   5 19034.0 772.775  58
  -1   8  -5 19054.3 653.817  50
   1   8   5 18793.7 658.820  44
   1   8   5 19116.8 650.424  55
  -1   8  -5 19224.0 653.717 102
   1  -8   5 19577.2 913.019 106
  -1  -8  -5 19349.4 644.790  96
  -1   8  -5 19777.8 645.117  85
  -1  -8  -5 19425.0 661.718  64
  -1  -8  -5 20022.1 668.870  66
   1   8   5 19116.9 844.856  59
  -1   8  -6 6086.81 269.823   7
   1  -8   6 6641.83 446.450   2
   1   8   6 6351.52 264.253  11
  -1  -8  -6 6093.62 256.497  24
  -1  -8  -6 6683.31 282.559  25
  -1   8  -6 6241.51 264.490  12
   1   8   6 7679.66 490.530   4
   1   8   6 6036.37 257.807 149
   1  -8   6 6561.62 265.243 146
   1  -8   6 6475.72 275.392 147
  -1   8  -6 6216.34 282.615 156
   1   8   6 6353.38 270.237 148
   1   8   6 6530.05 282.992 145
   1   8   6 6113.23 277.610 143
   1   8   6 6327.45 263.178 141
   1  -8   6 6315.26 278.447 140
  -1   8  -6 6345.48 277.853 124
  -1   8  -6 6204.94 272.347  50
   1   8   6 6367.69 272.009  55
  -1   8  -6 6298.70 255.576  43
  -1   8  -6 5848.52 271.150 102
   1  -8   6 6212.46 419.371 117
  -1  -8  -6 6103.21 274.228  29
  -1  -8  -6 6297.28 261.264  26
   1  -8   6 6703.41 268.415  33
   1   8   6 6161.78 265.871  42
   1   8   6 6475.12 279.606  37
  -1  -8  -6 6132.48 274.685  34
  -1  -8  -6 6315.14 281.406  66
   1   8   6 5350.02 392.863  59
  -1  -8  -6 6022.70 272.507  64
  -1   8  -7 73425.3 2247.82   7
   1  -8   7 73312.4 2547.93   2
   1   8   7 72504.6 2239.52  11
  -1  -8  -7 75647.0 2264.70  25
   1  -8   7 76428.8 2561.52   3
   1  -8   7 73679.6 2259.08 147
   1  -8   7 74046.6 2244.25 146
  -1   8  -7 72043.8 2269.81 156
   1   8   7 72746.7 2250.98 148
   1   8   7 74805.7 2244.32 141
  -1   8  -7 71689.5 2245.20 125
   1   8   7 74716.8 2258.28 143
   1  -8   7 73709.2 2258.56 140
   1   8   7 73370.3 2263.74 145
  -1   8  -7 71946.2 2255.36 124
  -1  -8  -7 69866.8 2236.63  51
  -1   8  -7 72572.1 2254.05  50
  -1   8  -7 71729.9 2226.06  54
   1   8   7 73482.6 2253.99  55
  -1   8  -7 72937.6 2230.79  43
  -1   8  -7 70637.1 2256.51 102
   1  -8   7 71900.9 2497.33 117
  -1  -8  -7 71848.3 2259.41  66
   1   8   7 72622.3 2477.76  59
  -1  -8  -7 70953.6 2250.71  64
  -1  -8  -7 71871.7 2256.04  34
  -1  -8  -7 74945.2 2265.46  29
   1  -8   7 71637.5 2232.36  33
  -1  -8  -7 71866.7 2242.19  26
   1   8   7 75052.0 2249.39  42
  -1   8  -7 72406.7 2256.86  39
  -1   8  -8 2418.70 158.723  39
  -1  -8  -8 2541.84 153.315  26
  -1  -8  -8 2424.74 162.788  29
   1  -8   8 2194.43 131.102  33
   1   8   8 2393.77 148.113  42
  -1  -8  -8 2470.16 153.502  34
   1  -8   8 2592.76 288.785   3
  -1   8  -8 2500.21 150.827   7
   1   8   8 2366.72 144.017  11
   1  -8   8 2273.77 147.314 146
   1  -8   8 2465.13 160.618 147
  -1   8  -8 2325.70 166.465 156
   1   8   8 1964.14 146.118 148
  -1   8  -8 1986.89 140.037 125
   1  -8   8 2170.34 148.938 140
  -1   8  -8 2425.75 154.833 124
   1   8   8 2020.29 151.006 145
   1   8   8 2528.85 152.467 141
  -1   8  -8 2440.89 142.324  43
   1  -8   8 2376.50 147.406  52
  -1   8  -8 2492.44 158.806  50
  -1   8  -8 2363.47 139.881  54
   1   8   8 2709.36 160.338  55
   1  -8   8 2237.12 259.932 117
  -1   8  -8 2394.43 158.896 102
   1  -8   8 2156.63 280.765 101
  -1   8  -8 2237.12 142.562  89
   1   8   8 2550.03 253.280  59
  -1  -8  -8 2480.79 158.203  66
  -1  -8  -8 2423.80 148.461  64
  -1  -8  -9 13413.0 483.064  26
   1  -8   9 13518.1 478.809  40
   1   8   9 13576.9 485.432  42
  -1  -8  -9 12852.8 467.384  30
  -1  -8  -9 13658.5 497.892  25
   1   8   9 13454.8 740.015   4
   1  -8   9 13864.5 728.991   3
   1   8   9 13840.7 477.742  11
   1  -8   9 13233.7 497.316 147
   1   8   9 12789.5 488.297 148
  -1   8  -9 12549.0 503.638 156
   1   8   9 11962.1 456.661 158
   1  -8   9 12668.3 491.555 152
   1  -8   9 12237.1 477.419 146
   1  -8   9 11734.2 476.494 140
   1   8   9 12189.0 476.617 141
  -1   8  -9 12586.4 468.029 125
  -1   8  -9 12620.3 465.938  54
  -1   8  -9 13261.7 471.249  43
   1  -8   9 13310.1 468.013  52
   1   8   9 13635.5 493.492  55
   1  -8   9 12716.2 717.757 101
  -1   8  -9 12854.9 467.501  89
  -1  -8  -9 12514.3 484.491  66
   1   8  10 11058.5 417.600  37
   1  -8  10 11090.1 395.840  40
  -1  -8 -10 11691.7 421.892  25
   1   8  10 10959.3 407.503  42
  -1  -8 -10 10139.7 378.924  30
  -1  -8 -10 11186.8 407.971  26
   1   8  10 10686.3 637.947   4
   1   8  10 11409.4 399.740  11
   1  -8  10 11094.8 630.564   3
  -1   8 -10 10177.6 422.663 156
   1   8  10 9259.65 375.622 158
   1   8  10 10193.4 409.054 148
   1  -8  10 10192.1 415.059 147
   1  -8  10 9991.43 408.725 152
   1  -8  10 9939.78 397.517 140
  -1   8 -10 9741.82 380.030 125
   1  -8  10 10856.5 409.999 146
   1   8  10 10102.6 400.627 141
  -1   8 -10 11042.9 395.543  43
   1   8  10 10738.4 409.922  48
   1   8  10 10551.2 412.300  55
   1  -8  10 10121.6 376.664  52
  -1   8 -10 10292.6 390.217  54
   1  -8  10 10723.2 404.903  47
   1  -8  10 9460.34 600.011 101
  -1   8 -10 10803.5 407.282  91
  -1  -8 -10 10454.6 402.486  66
  -1  -8 -11 2912.80 157.326  25
   1   8  11 2686.50 155.720  37
   1   8  11 2676.27 150.172  42
  -1  -8 -11 2625.15 149.202  26
   1   8  11 2987.75 145.020  11
   1   8  11 2444.79 130.290   6
   1   8  11 2644.29 153.692 148
   1   8  11 2311.56 141.226 160
   1  -8  11 2439.14 150.330 152
   1  -8  11 2727.23 160.242 147
   1  -8  11 2564.75 145.132 140
   1   8  11 2642.50 149.814 141
   1   8  11 2857.00 158.336  55
  -1   8 -11 2519.71 138.211  54
  -1   8 -11 2499.58 139.078  43
   1  -8  11 2569.77 144.229  47
   1   8  11 2842.12 153.517  48
   1  -8  11 2680.07 153.770  56
  -1   8 -11 2916.71 162.854 102
   1  -8  11 2556.80 271.445 101
  -1   8 -11 2576.62 145.192  91
  -1  -8 -11 2760.90 150.214  96
  -1   8 -11 2730.91 156.468  88
  -1  -8 -11 2467.74 139.541  66
  -1   8 -12 5790.51 254.325 156
   1  -8  12 6247.67 253.790 147
   1   8  12 5421.27 243.838 148
   1  -8  12 5593.58 240.565 152
   1   8  12 5929.28 247.612  44
  -1   8 -12 5949.02 232.245  43
   1   8  12 6245.18 251.407  55
   1  -8  12 6211.18 233.514  47
   1   8  12 6121.39 240.506  48
   1  -8  12 6165.70 246.492  56
   1  -8  12 6014.15 244.337  46
   1   8  12 6275.16 231.738  11
  -1   8 -12 6138.58 250.368 102
  -1   8 -12 6202.79 246.790  88
  -1  -8 -12 5809.18 236.701  96
  -1   8 -12 5741.48 231.289  91
   1   8  12 6266.50 243.546  42
  -1  -8 -12 6262.89 243.768  26
   1   8  12 6592.94 254.632  37
  -1  -8 -12 6075.29 242.599  25
   1   8  13 1727.09 94.6560  44
   1  -8  13 1459.77 85.4792  46
   1  -8  13 1609.22 87.0676  56
   1  -8  13 1647.14 93.0600  45
   1  -8  13 1804.10 90.8268  57
  -1  -8 -13 1725.76 89.0587  21
  -1   8 -13 1852.60 97.6291 102
  -1   8 -13 1770.06 95.0268  90
  -1  -8 -13 1430.28 79.4893  96
  -1   8 -13 1759.00 90.2533  88
   1   8  13 1906.08 98.0463  37
   1   8  13 1777.61 87.1365  42
  -1  -8 -13 1743.42 88.3526  26
  -1  -9  13 284.940 36.5178  47
  -1  -9  13 403.707 41.2544  45
  -1   9  13 386.369 38.1005  44
  -1  -9  13 420.972 46.1824  46
   1  -9 -13 482.738 44.9429  21
   1   9 -13 397.988 42.8610 102
   1   9 -13 435.086 41.7319  88
  -1   9  13 361.828 42.7713  37
  -1   9  13 427.527 43.5071  42
   1  -9 -12 11496.1 387.203  25
  -1   9  12 11402.0 388.414  42
   1  -9 -12 9857.23 361.060  26
   1   9 -12 10776.7 394.393 156
  -1   9  12 9772.75 374.282 160
  -1  -9  12 11099.4 387.755  56
   1   9 -12 10711.0 373.951  43
  -1   9  12 11070.1 382.224  44
  -1  -9  12 11257.9 387.338  46
  -1  -9  12 11009.2 381.829  45
  -1  -9  12 11251.4 381.969  47
  -1   9  12 10897.4 379.408  11
   1   9 -12 11169.5 387.320 102
   1   9 -12 11234.8 385.727  88
   1  -9 -12 10607.5 380.344  66
   1  -9 -11 22.3277 37.4121  30
   1  -9 -11 41.5207 36.6185  26
  -1   9  11 39.0003 51.1827  42
  -1  -9  11 5.95881 46.7831 147
  -1   9  11-10.2673 39.6830 148
   1   9 -11 127.797 53.1626 156
  -1   9  11 50.2395 46.7618 160
  -1  -9  11 25.1962 41.0594 152
  -1   9  11 63.6943 42.7272  48
  -1  -9  11 69.7129 50.8968  47
   1   9 -11 58.1696 40.1760  54
  -1  -9  11-3.62574 33.1283  52
   1   9 -11 18.9711 45.0168  43
  -1   9  11 26.7177 46.8322  44
   1  -9 -11 68.0663 46.2141  25
  -1   9  11 5.17605 41.2604  11
   1   9 -11 111.540 55.6472 102
   1   9 -11 36.5321 36.4478  91
   1  -9 -11 5.71662 43.1225  66
  -1   9  10 625.736 76.9360  11
  -1  -9  10 678.019 64.4023  18
   1   9 -10 526.750 86.8146 156
  -1   9  10 529.287 74.2845 148
  -1  -9  10 617.596 79.7808 152
  -1   9  10 682.840 86.8847 160
   1  -9 -10 615.200 68.7566 150
  -1  -9  10 547.059 85.6528 147
  -1  -9  10 745.128 77.7880  52
   1   9 -10 771.585 81.1338  43
  -1  -9  10 777.800 90.5222  47
  -1   9  10 617.861 78.0340  48
   1   9 -10 640.423 73.5564  54
  -1   9  10 905.362 95.0048  44
   1   9 -10 761.015 96.0759 102
   1  -9 -10 687.909 86.5345  66
   1  -9 -10 727.697 73.0343  26
   1  -9 -10 663.314 84.9840  29
   1  -9 -10 546.294 72.6218  34
  -1  -9  10 850.882 85.9070  40
  -1   9  10 756.073 92.6470  42
  -1  -9   9 16522.8 570.400  40
   1  -9  -9 15731.2 573.029  29
  -1   9   9 16530.4 573.838  42
   1  -9  -9 15001.5 538.908  26
   1  -9  -9 16348.6 568.178  34
  -1   9   9 15827.0 532.771   6
  -1   9   9 16496.7 567.408  11
   1  -9  -9 15956.7 574.034  25
   1   9  -9 15466.2 542.860   7
  -1  -9   9 15547.6 539.146  18
   1  -9  -9 14922.6 542.055 150
  -1   9   9 15433.8 553.843 148
  -1   9   9 14951.4 571.650 160
  -1  -9   9 15235.0 563.536 152
  -1  -9   9 16368.1 580.169 147
   1   9  -9 15082.7 576.633 156
  -1  -9   9 15300.8 537.778 133
  -1   9   9 14532.0 534.628 141
  -1  -9   9 15607.2 570.073  47
   1   9  -9 15597.1 568.379  50
   1   9  -9 15797.0 549.773  54
  -1  -9   9 15835.8 555.829  52
  -1   9   9 16087.4 570.528  44
   1   9  -9 15644.2 552.956  43
  -1   9   9 14169.3 538.360  46
  -1  -9   9 15819.0 570.259  56
  -1   9   9 16363.2 564.699  48
   1   9  -9 15613.1 571.112 102
  -1  -9   9 13544.4 714.503 101
   1   9  -9 14810.4 538.775  89
   1  -9  -9 15989.1 557.578  64
   1  -9  -9 17040.3 587.124  66
  -1   9   8 6436.99 258.403   6
  -1  -9   8 6487.95 267.110  18
  -1   9   8 6331.66 279.511  11
  -1  -9   8 6046.35 421.051   3
   1  -9  -8 6024.27 249.585  24
   1   9  -8 6329.32 266.124   7
  -1  -9   8 5996.45 278.959 152
   1   9  -8 5822.54 283.379 156
  -1  -9   8 5890.53 283.490 147
   1  -9  -8 5551.33 254.517 150
  -1   9   8 5324.40 257.823 148
  -1   9   8 5807.69 255.784 159
  -1  -9   8 6070.09 260.327 133
  -1   9   8 5451.46 247.486 141
   1   9  -8 6416.39 284.428  50
  -1   9   8 6134.97 267.289  46
   1   9  -8 6238.31 269.021  43
  -1   9   8 6557.06 286.643  44
  -1   9   8 5984.34 276.592  48
   1   9  -8 6086.78 261.762  54
  -1  -9   8 6575.49 280.560  52
  -1  -9   8 4893.90 389.338 101
   1  -9  -8 6608.09 289.128  29
  -1  -9   8 6647.29 271.933  33
   1  -9  -8 6241.35 285.945  34
   1   9  -8 5864.87 276.952  39
   1  -9  -8 6275.42 257.676  26
  -1   9   8 6307.96 283.906  42
  -1  -9   8 6755.37 287.919  40
   1  -9  -8 6059.85 276.270  64
   1  -9  -8 6164.44 293.843  66
   1  -9  -8 6074.92 286.178  65
  -1  -9   7 16477.8 572.437  19
  -1  -9   7 16722.7 774.703   3
  -1   9   7 17107.0 603.025  11
   1   9  -7 16882.1 590.818   7
  -1   9   7 16650.8 581.895   6
   1  -9  -7 16738.1 581.884  24
  -1   9   7 16578.1 587.855 159
   1   9  -7 17335.5 613.495 156
   1  -9  -7 16335.3 580.188 150
  -1   9   7 16475.3 583.806 148
  -1  -9   7 16996.3 607.105 152
  -1  -9   7 17161.6 610.028 147
   1   9  -7 15906.7 578.849 124
  -1  -9   7 16463.6 584.716 133
  -1   9   7 17085.1 607.963  44
  -1   9   7 16415.4 590.895  46
  -1   9   7 17245.7 608.004  48
   1   9  -7 16763.3 589.078  43
  -1  -9   7 16890.1 604.013  52
   1   9  -7 16644.9 581.049  54
  -1  -9   7 14735.8 744.998 101
   1  -9  -7 17282.6 903.838 109
  -1  -9   7 17455.4 597.729  33
   1   9  -7 16987.6 603.456  39
  -1   9   7 17078.3 608.199  42
   1  -9  -7 17518.2 608.529  29
   1  -9  -7 17488.2 612.251  34
   1  -9  -7 17764.3 615.582  65
   1  -9  -7 16902.0 606.465  64
   1  -9  -7 16231.7 616.316  66
  -1   9   6 257.663 56.4094   6
  -1  -9   6 58.7424 76.4489   3
  -1  -9   6 185.964 46.2981  19
   1   9  -6 240.678 54.5967   7
  -1   9   6 133.073 52.1080  11
   1  -9  -6 112.056 60.0792 151
  -1   9   6 184.273 48.6622 148
   1  -9  -6 168.269 49.6692 150
   1   9  -6 123.809 56.2911 156
  -1   9   6 232.249 59.4996 159
  -1  -9   6 194.723 62.2928 147
  -1  -9   6 153.403 60.2026 152
  -1  -9   6 134.977 51.3920 133
   1   9  -6 247.461 55.2969 124
   1  -9  -6 163.460 56.7960 135
   1   9  -6 231.991 49.4775  54
  -1  -9   6 235.814 62.1218  52
  -1   9   6 216.583 63.3136  48
  -1   9   6 192.086 55.8837  46
   1   9  -6 207.704 66.2681 102
  -1  -9   6 19.3619 80.1615 101
   1   9  -6 127.818 63.0569  39
   1   9  -6 269.434 56.0767  43
  -1   9   6 240.854 66.8839  42
   1  -9  -6 242.596 61.4365  29
  -1  -9   6 174.316 58.5439  33
  -1  -9   6 172.189 46.3100  32
   1  -9  -6 253.134 66.6511  63
   1  -9  -6 161.385 57.0061  65
   1  -9  -6 170.393 60.1080  64
  -1  -9   5 367.521 95.9285   3
   1   9  -5 441.720 144.057   5
  -1   9   5 567.618 72.3866   6
  -1  -9   5 474.827 62.4506  19
  -1   9   5 509.043 69.3310  11
   1   9  -5 513.263 70.0712   7
   1  -9  -5 435.459 73.5350 151
   1  -9  -5 450.984 59.9180 150
   1   9  -5 485.361 73.6608 156
  -1   9   5 517.049 60.6043 148
   1   9  -5 452.797 55.9733 149
  -1  -9   5 524.578 73.2225 147
  -1  -9   5 466.442 66.1310 133
   1  -9  -5 384.769 63.7444 135
  -1   9   5 440.399 74.5797 145
  -1   9   5 395.784 67.5662  46
  -1  -9   5 498.413 76.2502  52
  -1   9   5 492.146 60.1914  49
  -1   9   5 489.638 74.3818  48
   1   9  -5 503.663 76.3368  50
   1  -9  -5 352.200 146.398 109
  -1  -9   5 616.527 121.073 101
   1   9  -5 414.057 75.8725 102
  -1  -9   5 481.766 62.6348  32
  -1   9   5 497.470 76.0313  42
   1   9  -5 510.683 77.4340  36
   1   9  -5 577.818 70.3100  43
  -1  -9   5 525.475 74.4555  31
   1   9  -5 543.964 77.8717  39
   1  -9  -5 559.974 75.3887  34
   1  -9  -5 536.962 70.4737  29
  -1  -9   5 569.801 77.2173  33
   1  -9  -5 439.049 71.2471  65
   1  -9  -5 374.498 74.2811  66
   1  -9  -5 461.136 71.1064  63
   1   9  -4 7138.59 298.072  12
  -1  -9   4 7580.58 302.557  24
  -1   9   4 7767.28 310.677   6
  -1  -9   4 7557.33 407.238   2
  -1   9   4 7656.61 316.551  11
   1   9  -4 8501.22 504.318   5
   1  -9  -4 8136.55 301.471 150
   1  -9  -4 8392.74 321.419 153
  -1  -9   4 8303.62 318.508 153
  -1  -9   4 8488.08 324.607 147
   1   9  -4 8118.73 305.203 149
   1   9  -4 8131.19 315.170 156
  -1   9   4 8051.31 323.889 149
   1  -9  -4 8337.78 324.908 151
  -1   9   4 8389.27 326.321 145
   1  -9  -4 8320.53 312.773 135
   1  -9  -4 7972.46 481.162 129
  -1   9   4 8122.52 326.311 143
  -1  -9   4 8465.19 317.124 133
  -1   9   4 7486.21 302.452  49
   1   9  -4 7203.50 315.136  50
  -1   9   4 8014.51 325.775  48
   1  -9  -4 8292.56 537.951 109
   1   9  -4 8377.23 325.593 102
  -1  -9   4 7256.42 313.908  33
   1   9  -4 7626.36 315.305  37
  -1   9   4 7716.26 323.160  37
  -1  -9   4 7748.12 319.290  31
   1  -9  -4 7818.52 325.092  34
   1   9  -4 7972.27 320.211  36
  -1   9   4 7907.89 320.827  42
   1  -9  -4 7513.45 308.125  29
  -1  -9   4 7816.38 311.058  32
   1   9  -4 7586.30 318.833  39
   1  -9  -4 8154.99 327.882  64
   1  -9  -4 7899.45 330.324  66
   1  -9  -4 8490.01 323.305  63
   1  -9  -4 7736.78 313.827  65
   1   9  -3 800.891 164.001   5
   1   9  -3 1069.64 87.7564  12
  -1  -9   3 1433.31 97.4286  24
  -1   9   3 961.530 87.8623   6
  -1  -9   3 960.004 90.2014  22
   1  -9  -3 1334.09 98.2956 151
   1   9  -3 1141.61 88.5259 156
  -1  -9   3 1293.40 97.5730 147
   1  -9  -3 1157.25 94.7650 153
   1   9  -3 1373.16 98.4556 149
  -1  -9   3 1242.50 96.3161 153
  -1   9   3 1222.36 101.894 149
  -1  -9   3 1205.60 99.9986 152
  -1  -9   3 1074.64 79.8690 132
   1  -9  -3 1128.66 95.0119 134
   1  -9  -3 1261.93 98.7266 132
   1   9  -3 1188.34 97.9679 142
   1  -9  -3 1190.00 91.2189 130
   1  -9  -3 1315.21 183.555 129
  -1   9   3 1216.13 102.356 143
  -1  -9   3 1221.38 94.6760 133
  -1   9   3 1005.57 91.5323 145
   1   9  -3 1155.21 95.9979  49
  -1   9   3 1024.25 85.0303  49
  -1   9   3 968.122 92.9169  44
   1   9  -3 1299.61 100.638  50
   1  -9  -3 1182.27 160.892 104
   1  -9  -3 924.642 127.864 106
   1  -9  -3 1134.15 188.857 109
   1   9  -3 1025.12 92.7481 102
  -1   9   3 1126.85 96.2282  42
  -1  -9   3 1003.51 92.9868  31
  -1  -9   3 1117.02 91.3214  32
   1   9  -3 1074.73 92.6515  36
  -1   9   3 1082.78 96.6248  37
   1   9  -3 960.375 90.9898  37
   1   9  -3 947.754 94.7401  39
   1  -9  -3 1165.28 96.1013  34
   1  -9  -3 1104.86 89.4035  63
   1  -9  -3 1073.28 88.1085  65
   1  -9  -3 1129.64 100.373  66
   1  -9  -3 1069.61 95.7646  64
  -1   9   2 2283.20 129.926   6
   1   9  -2 2086.33 234.708   5
  -1  -9   2 1903.82 125.351  22
   1   9  -2 2115.96 125.761   6
  -1  -9   2 2234.48 129.008  24
   1   9  -2 2068.76 127.558 149
  -1  -9   2 2274.62 135.406 152
  -1  -9   2 2239.61 129.026 153
   1  -9  -2 2194.41 128.738 151
  -1  -9   2 2487.27 129.776 147
   1  -9  -2 2324.97 134.126 153
  -1   9   2 2264.87 135.099 149
  -1   9   2 2166.26 125.139 145
  -1  -9   2 2494.62 133.017 133
  -1   9   2 2034.30 128.426 143
   1  -9  -2 2313.35 126.205 130
  -1  -9   2 2222.63 117.127 132
   1   9  -2 2199.96 116.760 143
   1  -9  -2 2142.88 127.969 132
   1  -9  -2 2126.37 223.041 129
   1  -9  -2 2226.11 132.375 134
   1   9  -2 2233.97 127.408  44
   1   9  -2 1715.99 119.319  50
  -1   9   2 2316.76 128.298  49
  -1   9   2 2171.00 133.625  48
  -1   9   2 1990.59 129.233  44
   1   9  -2 2033.44 127.755  49
   1  -9  -2 2124.96 244.799 109
   1   9  -2 2123.65 127.550 102
  -1  -9   2 1793.23 204.937 107
   1  -9  -2 1881.25 197.504 106
   1  -9  -2 2419.71 237.206 104
  -1   9   2 2009.64 130.318  37
  -1   9   2 2152.96 130.567  42
   1   9  -2 2195.86 130.333  36
   1   9  -2 1990.79 126.835  37
  -1   9   2 2116.32 129.548  39
   1  -9  -2 2052.30 126.626  34
  -1  -9   2 1972.79 124.553  32
   1   9  -2 2128.04 131.293  39
  -1  -9   2 2020.07 127.196  30
   1  -9  -2 1899.71 129.835  66
   1  -9  -2 2103.86 129.355  64
   1  -9  -2 2172.03 120.285  63
  -1  -9   1 38.8382 40.8031  22
   1   9  -1 84.6387 46.7634   6
  -1  -9   1 31.4582 38.2209  24
  -1   9   1 35.4863 39.5059   6
   1   9  -1 15.8266 43.2978 149
  -1  -9   1 20.6452 40.5334 153
  -1  -9   1 47.8601 44.8559 152
   1  -9  -1 5.25457 44.6174 153
   1  -9  -1 21.7001 34.6104 130
   1   9  -1 27.1816 42.6912 142
   1   9  -1 34.8165 38.1560 143
  -1   9   1 155.048 44.2710 143
   1  -9  -1 25.8286 41.1868 134
   1   9  -1 26.6425 32.3298 145
[truncated: 2,590,814 more chars]
